# Supplementary material for: Aqua­cyanido{6,6′-dimeth­oxy-2,2′-[1,2-phenyl­enebis(nitrilo­methanylyl­idene)]diphenolato}cobalt(III) acetonitrile hemisolvate
Source: Acta Crystallogr Sect E Struct Rep Online. 2011 Dec 17;68(Pt 1):m61. doi: 10.1107/S160053681105330X (PMC3254326; doi:10.1107/S160053681105330X)
Supplement: Supplementary file 1 [file e-68-00m61-sup1.cif]

##############################################################################
#                                                                            #
# This CIF contains the data in a paper accepted for publication in          #
# Acta Crystallographica Section E. It conforms to the requirements of       #
# Notes for Authors for Acta Crystallographica Section E, and has been       #
# peer reviewed under the auspices of the IUCr Commission on Journals.       #
#                                                                            #
# Full details of the Crystallographic Information File format               #
# are given in the paper "The Crystallographic Information File (CIF):       #
# a New Standard Archive File for Crystallography" by S. R. Hall, F. H.      #
# Allen and I. D. Brown [Acta Cryst. (1991), A47, 655-685].                  #
#                                                                            #
# The current version of the core CIF dictionary is obtainable from          #
# ftp://ftp.iucr.org/pub/cif_core.dic.                                       #
#                                                                            #
# Software is freely available for graphical display of the structure(s)     #
# in this CIF. For information consult the CIF software page                 #
# http://www.iucr.org/resources/cif/software.                                #
#                                                                            #
# This file may be used for bona fide research purposes within the           #
# scientific community so long as proper attribution is given to the journal # 
# article from which it was obtained.                                        #
#                                                                            #
##############################################################################
data_I
_audit_creation_method     SHELXL-97
_chemical_name_systematic
;
Aquacyanido{6,6'-dimethoxy-2,2'-[1,2-
phenylenebis(nitrilomethanylylidene)]diphenolato}cobalt(III)
acetonitrile hemisolvate
;
_chemical_name_common     ?
_chemical_formula_moiety     'C23 H20 Co N3 O5, 0.5(C2 H3 N)'
_chemical_formula_sum     'C24 H21.5 Co N3.5 O5'
_chemical_formula_iupac     '[Co (C22 H18 N2 O4) (C N) (H2 O)], 0.5C2 H3 N'
_chemical_formula_weight     497.95
_chemical_melting_point     ?
_symmetry_cell_setting     triclinic
_symmetry_space_group_name_H-M     'P -1'
_symmetry_space_group_name_Hall     '-P 1'
loop_
    _symmetry_equiv_pos_as_xyz
    'x, y, z'
    '-x, -y, -z'
_cell_length_a     8.6487(17)
_cell_length_b     11.689(2)
_cell_length_c     12.229(2)
_cell_angle_alpha     112.10(3)
_cell_angle_beta     102.30(3)
_cell_angle_gamma     97.85(3)
_cell_volume     1086.6(5)
_cell_formula_units_Z     2
_cell_measurement_reflns_used     8343
_cell_measurement_theta_min     3.16
_cell_measurement_theta_max     27.50
_cell_measurement_temperature     293(2)
_exptl_crystal_description     block
_exptl_crystal_colour     red-brown
_exptl_crystal_size_max     0.23
_exptl_crystal_size_mid     0.21
_exptl_crystal_size_min     0.16
_exptl_crystal_density_diffrn     1.522
_exptl_crystal_density_meas     ?
_exptl_crystal_density_method     'not measured'
_exptl_crystal_F_000     514
_exptl_absorpt_coefficient_mu     0.834
_exptl_absorpt_correction_type     multi-scan
_exptl_absorpt_process_details     '(ABSCOR; Higashi, 1995)'
_exptl_absorpt_correction_T_min     0.8313
_exptl_absorpt_correction_T_max     0.8781
_exptl_special_details
;
;
_diffrn_ambient_temperature     293(2)
_diffrn_radiation_type     MoK\a
_diffrn_radiation_wavelength     0.71073
_diffrn_radiation_source     'fine-focus sealed tube'
_diffrn_radiation_monochromator     graphite
_diffrn_measurement_device_type     'Rigaku R-AXIS RAPID'
_diffrn_measurement_method     '\w scan'
_diffrn_detector_area_resol_mean     ?
_diffrn_reflns_number     10646
_diffrn_reflns_av_R_equivalents     0.0299
_diffrn_reflns_av_sigmaI/netI     0.0438
_diffrn_reflns_theta_min     3.16
_diffrn_reflns_theta_max     27.48
_diffrn_reflns_theta_full     27.48
_diffrn_measured_fraction_theta_max     0.983
_diffrn_measured_fraction_theta_full     0.983
_diffrn_reflns_limit_h_min     -11
_diffrn_reflns_limit_h_max     11
_diffrn_reflns_limit_k_min     -15
_diffrn_reflns_limit_k_max     15
_diffrn_reflns_limit_l_min     -15
_diffrn_reflns_limit_l_max     15
_diffrn_standards_number     0
_diffrn_standards_interval_count     0
_diffrn_standards_interval_time     0
_diffrn_standards_decay_%     0
_refine_special_details
;
dfix 1.15 0.001 n4 c24
dfix 1.47 0.001 c24 c25
dfix 2.62 0.001 n4 c25
isor 0.01 c24 n4
dfix 1.50 0.01 c24 c25
 Refinement of F^2^ against ALL reflections.  The weighted R-factor wR and
 goodness of fit S are based on F^2^, conventional R-factors R are based
 on F, with F set to zero for negative F^2^. The threshold expression of
 F^2^ > 2sigma(F^2^) is used only for calculating R-factors(gt) etc. and is
 not relevant to the choice of reflections for refinement.  R-factors based
 on F^2^ are statistically about twice as large as those based on F, and R-
 factors based on ALL data will be even larger.
;
_reflns_number_total     4911
_reflns_number_gt     3570
_reflns_threshold_expression     I>2sigma(I)
_refine_ls_structure_factor_coef     Fsqd
_refine_ls_matrix_type     full
_refine_ls_R_factor_all     0.0697
_refine_ls_R_factor_gt     0.0494
_refine_ls_wR_factor_gt     0.1470
_refine_ls_wR_factor_ref     0.1584
_refine_ls_goodness_of_fit_ref     1.053
_refine_ls_restrained_S_all     1.066
_refine_ls_number_reflns     4911
_refine_ls_number_parameters     319
_refine_ls_number_restraints     16
_refine_ls_hydrogen_treatment     constr
_refine_ls_weighting_scheme     calc
_refine_ls_weighting_details
         'calc w=1/[\s^2^(Fo^2^)+(0.1004P)^2^+0.0000P] where P=(Fo^2^+2Fc^2^)/3'
_atom_sites_solution_hydrogens     geom
_atom_sites_solution_primary     direct
_atom_sites_solution_secondary     difmap
_refine_ls_shift/su_max     0.000
_refine_ls_shift/su_mean     0.000
_refine_diff_density_max     0.519
_refine_diff_density_min     -0.888
_refine_ls_extinction_method     none
_refine_ls_extinction_coef     ?
loop_
    _atom_type_symbol
    _atom_type_description
    _atom_type_scat_dispersion_real
    _atom_type_scat_dispersion_imag
    _atom_type_scat_source
    'C' 'C' 0.0033 0.0016
                         'International Tables Vol C Tables 4.2.6.8 and 6.1.1.4'
    'H' 'H' 0.0000 0.0000
                         'International Tables Vol C Tables 4.2.6.8 and 6.1.1.4'
    'Co' 'Co' 0.3494 0.9721
                         'International Tables Vol C Tables 4.2.6.8 and 6.1.1.4'
    'N' 'N' 0.0061 0.0033
                         'International Tables Vol C Tables 4.2.6.8 and 6.1.1.4'
    'O' 'O' 0.0106 0.0060
                         'International Tables Vol C Tables 4.2.6.8 and 6.1.1.4'
_computing_data_collection     'RAPID-AUTO (Rigaku, 1998)'
_computing_cell_refinement     'RAPID-AUTO (Rigaku, 1998)'
_computing_data_reduction     'CrystalClear (Rigaku/MSC, 2002)'
_computing_structure_solution     'SHELXTL (Sheldrick, 2008)'
_computing_structure_refinement     'SHELXTL (Sheldrick, 2008)'
_computing_molecular_graphics     'SHELXTL (Sheldrick, 2008)'
_computing_publication_material     'SHELXTL (Sheldrick, 2008)'
loop_
    _atom_site_type_symbol
    _atom_site_label
    _atom_site_fract_x
    _atom_site_fract_y
    _atom_site_fract_z
    _atom_site_U_iso_or_equiv
    _atom_site_adp_type
    _atom_site_calc_flag
    _atom_site_refinement_flags
    _atom_site_occupancy
    _atom_site_symmetry_multiplicity
    _atom_site_disorder_assembly
    _atom_site_disorder_group
    C C1 0.5411(4) 0.7915(3) 0.5742(3) 0.0327(6) Uani d . 1 1 . .
    C C2 0.6334(4) 0.8623(3) 0.6996(3) 0.0366(7) Uani d . 1 1 . .
    C C3 0.6087(4) 0.9779(3) 0.7700(3) 0.0438(8) Uani d . 1 1 . .
    H H3 0.6712 1.0227 0.8518 0.053 Uiso calc R 1 1 . .
    C C4 0.4896(4) 1.0283(3) 0.7190(3) 0.0474(8) Uani d . 1 1 . .
    H H4 0.4720 1.1057 0.7673 0.057 Uiso calc R 1 1 . .
    C C5 0.4008(4) 0.9649(3) 0.6001(3) 0.0421(7) Uani d . 1 1 . .
    H H5 0.3222 0.9992 0.5671 0.051 Uiso calc R 1 1 . .
    C C6 0.4253(4) 0.8455(3) 0.5234(3) 0.0364(6) Uani d . 1 1 . .
    C C7 0.3364(4) 0.7893(3) 0.3972(3) 0.0400(7) Uani d . 1 1 . .
    H H7 0.2612 0.8304 0.3715 0.048 Uiso calc R 1 1 . .
    C C8 0.2706(4) 0.6445(3) 0.1871(3) 0.0416(7) Uani d . 1 1 . .
    C C9 0.1671(4) 0.7046(4) 0.1359(4) 0.0521(9) Uani d . 1 1 . .
    H H9 0.1397 0.7759 0.1870 0.063 Uiso calc R 1 1 . .
    C C10 0.1057(5) 0.6584(5) 0.0103(4) 0.0650(12) Uani d . 1 1 . .
    H H10 0.0359 0.6981 -0.0235 0.078 Uiso calc R 1 1 . .
    C C11 0.1465(5) 0.5535(5) -0.0663(4) 0.0615(11) Uani d . 1 1 . .
    H H11 0.1054 0.5240 -0.1513 0.074 Uiso calc R 1 1 . .
    C C12 0.2471(4) 0.4922(4) -0.0186(3) 0.0537(9) Uani d . 1 1 . .
    H H12 0.2745 0.4217 -0.0708 0.064 Uiso calc R 1 1 . .
    C C13 0.3082(4) 0.5363(3) 0.1093(3) 0.0419(7) Uani d . 1 1 . .
    C C14 0.4470(4) 0.3753(3) 0.1133(3) 0.0427(7) Uani d . 1 1 . .
    H H14 0.3935 0.3316 0.0295 0.051 Uiso calc R 1 1 . .
    C C15 0.5590(4) 0.3186(3) 0.1660(3) 0.0423(7) Uani d . 1 1 . .
    C C16 0.5876(5) 0.2028(3) 0.0879(3) 0.0520(9) Uani d . 1 1 . .
    H H16 0.5282 0.1638 0.0051 0.062 Uiso calc R 1 1 . .
    C C17 0.6983(5) 0.1489(4) 0.1313(4) 0.0605(10) Uani d . 1 1 . .
    H H17 0.7137 0.0726 0.0786 0.073 Uiso calc R 1 1 . .
    C C18 0.7910(5) 0.2064(3) 0.2554(4) 0.0504(9) Uani d . 1 1 . .
    H H18 0.8702 0.1698 0.2839 0.061 Uiso calc R 1 1 . .
    C C19 0.7655(4) 0.3164(3) 0.3349(3) 0.0392(7) Uani d . 1 1 . .
    C C20 0.6478(4) 0.3764(3) 0.2929(3) 0.0358(7) Uani d . 1 1 . .
    C C21 0.9775(4) 0.3347(4) 0.5076(4) 0.0573(10) Uani d . 1 1 . .
    H H21A 0.9401 0.2479 0.4942 0.086 Uiso calc R 1 1 . .
    H H21B 1.0214 0.3869 0.5944 0.086 Uiso calc R 1 1 . .
    H H21C 1.0605 0.3403 0.4675 0.086 Uiso calc R 1 1 . .
    C C22 0.8491(5) 0.8702(4) 0.8620(3) 0.0602(10) Uani d . 1 1 . .
    H H22A 0.9104 0.9501 0.8719 0.090 Uiso calc R 1 1 . .
    H H22B 0.9226 0.8202 0.8785 0.090 Uiso calc R 1 1 . .
    H H22C 0.7845 0.8849 0.9186 0.090 Uiso calc R 1 1 . .
    C C23 0.6571(4) 0.6832(3) 0.3194(3) 0.0396(7) Uani d . 1 1 . .
    C C25 0.8598(12) 0.8846(9) 0.1678(9) 0.082(3) Uani d PD 0.50 1 . .
    H H25A 0.7929 0.8049 0.1538 0.123 Uiso calc PR 0.50 1 . .
    H H25B 0.9149 0.8713 0.1053 0.123 Uiso calc PR 0.50 1 . .
    H H25C 0.7926 0.9429 0.1647 0.123 Uiso calc PR 0.50 1 . .
    C C24 0.9809(11) 0.9376(14) 0.2899(9) 0.140(6) Uani d PDU 0.50 1 . .
    N N4 1.0569(11) 0.9860(13) 0.3921(9) 0.132(4) Uani d PDU 0.50 1 . .
    Co Co1 0.49216(5) 0.58348(4) 0.34297(4) 0.03236(16) Uani d . 1 1 . .
    N N1 0.3503(3) 0.6849(2) 0.3133(2) 0.0349(5) Uani d . 1 1 . .
    N N2 0.4128(3) 0.4825(3) 0.1717(2) 0.0366(6) Uani d . 1 1 . .
    N N3 0.7556(4) 0.7451(3) 0.3036(3) 0.0600(9) Uani d . 1 1 . .
    O O1 0.5684(3) 0.68069(19) 0.51481(19) 0.0362(5) Uani d . 1 1 . .
    O O2 0.7461(3) 0.8045(2) 0.7402(2) 0.0476(6) Uani d . 1 1 . .
    O O3 0.6284(3) 0.4801(2) 0.37473(19) 0.0367(5) Uani d . 1 1 . .
    O O4 0.8432(3) 0.3779(2) 0.4577(2) 0.0461(6) Uani d . 1 1 . .
    O O5 0.3077(2) 0.4757(2) 0.36607(19) 0.0371(5) Uani d . 1 1 . .
    H H51 0.3288 0.4073 0.3676 0.056 Uiso d R 1 1 . .
    H H52 0.2908 0.5179 0.4343 0.056 Uiso d R 1 1 . .
loop_
    _atom_site_aniso_label
    _atom_site_aniso_U_11
    _atom_site_aniso_U_22
    _atom_site_aniso_U_33
    _atom_site_aniso_U_12
    _atom_site_aniso_U_13
    _atom_site_aniso_U_23
    C1 0.0382(15) 0.0286(14) 0.0302(15) 0.0068(12) 0.0109(12) 0.0111(12)
    C2 0.0422(16) 0.0335(15) 0.0345(16) 0.0119(13) 0.0108(13) 0.0138(13)
    C3 0.058(2) 0.0314(16) 0.0363(18) 0.0084(15) 0.0156(15) 0.0079(14)
    C4 0.065(2) 0.0344(17) 0.048(2) 0.0193(16) 0.0244(18) 0.0155(15)
    C5 0.0518(19) 0.0372(17) 0.049(2) 0.0205(15) 0.0229(16) 0.0230(16)
    C6 0.0430(16) 0.0322(15) 0.0361(17) 0.0079(13) 0.0135(13) 0.0159(13)
    C7 0.0390(16) 0.0454(18) 0.0448(19) 0.0130(14) 0.0130(14) 0.0270(16)
    C8 0.0410(16) 0.0450(18) 0.0380(18) 0.0022(14) 0.0037(14) 0.0235(15)
    C9 0.050(2) 0.053(2) 0.054(2) 0.0070(17) 0.0022(17) 0.0319(19)
    C10 0.060(2) 0.080(3) 0.061(3) 0.003(2) -0.003(2) 0.052(3)
    C11 0.056(2) 0.085(3) 0.039(2) -0.005(2) -0.0026(17) 0.038(2)
    C12 0.055(2) 0.068(2) 0.0322(18) -0.0007(19) 0.0066(15) 0.0227(18)
    C13 0.0401(16) 0.0505(19) 0.0326(17) -0.0005(14) 0.0066(13) 0.0208(15)
    C14 0.0464(17) 0.0461(18) 0.0222(15) -0.0018(15) 0.0074(13) 0.0058(13)
    C15 0.0538(19) 0.0385(17) 0.0315(16) 0.0066(15) 0.0183(14) 0.0096(14)
    C16 0.075(2) 0.0423(18) 0.0342(18) 0.0136(18) 0.0233(17) 0.0074(15)
    C17 0.088(3) 0.048(2) 0.050(2) 0.027(2) 0.038(2) 0.0122(18)
    C18 0.061(2) 0.0440(19) 0.053(2) 0.0235(17) 0.0267(18) 0.0189(17)
    C19 0.0439(17) 0.0349(16) 0.0412(18) 0.0097(14) 0.0190(14) 0.0149(14)
    C20 0.0418(16) 0.0329(15) 0.0320(16) 0.0058(13) 0.0171(13) 0.0104(13)
    C21 0.049(2) 0.057(2) 0.071(3) 0.0225(18) 0.0124(19) 0.031(2)
    C22 0.065(2) 0.063(2) 0.0345(19) 0.016(2) -0.0011(17) 0.0092(18)
    C23 0.0424(17) 0.0412(17) 0.0363(17) 0.0123(14) 0.0093(14) 0.0177(14)
    C25 0.113(8) 0.082(7) 0.094(8) 0.041(6) 0.059(7) 0.059(6)
    C24 0.129(9) 0.133(9) 0.168(10) 0.012(7) 0.086(8) 0.058(7)
    N4 0.077(5) 0.179(9) 0.147(8) 0.043(6) 0.033(5) 0.070(7)
    Co1 0.0380(2) 0.0324(2) 0.0258(2) 0.00821(17) 0.00750(16) 0.01238(17)
    N1 0.0318(12) 0.0416(14) 0.0325(14) 0.0070(11) 0.0047(10) 0.0198(12)
    N2 0.0401(13) 0.0410(14) 0.0260(13) 0.0049(11) 0.0074(10) 0.0140(11)
    N3 0.0559(19) 0.062(2) 0.073(2) 0.0101(16) 0.0259(17) 0.0368(19)
    O1 0.0474(12) 0.0295(10) 0.0286(11) 0.0133(9) 0.0070(9) 0.0097(9)
    O2 0.0571(14) 0.0414(13) 0.0326(12) 0.0172(11) 0.0017(11) 0.0073(10)
    O3 0.0421(11) 0.0367(11) 0.0274(11) 0.0148(9) 0.0073(9) 0.0087(9)
    O4 0.0451(12) 0.0452(13) 0.0476(14) 0.0200(11) 0.0099(11) 0.0178(11)
    O5 0.0461(12) 0.0337(11) 0.0325(11) 0.0097(9) 0.0121(9) 0.0144(9)
_geom_special_details
;
 All esds (except the esd in the dihedral angle between two l.s. planes)
 are estimated using the full covariance matrix.  The cell esds are taken
 into account individually in the estimation of esds in distances, angles
 and torsion angles; correlations between esds in cell parameters are only
 used when they are defined by crystal symmetry.  An approximate (isotropic)
 treatment of cell esds is used for estimating esds involving l.s. planes.
;
loop_
    _geom_bond_atom_site_label_1
    _geom_bond_atom_site_label_2
    _geom_bond_site_symmetry_2
    _geom_bond_distance
    _geom_bond_publ_flag
    C1 O1 . 1.308(3) ?
    C1 C6 . 1.411(4) ?
    C1 C2 . 1.420(4) ?
    C2 O2 . 1.371(4) ?
    C2 C3 . 1.377(4) ?
    C3 C4 . 1.403(5) ?
    C3 H3 . 0.9300 ?
    C4 C5 . 1.346(5) ?
    C4 H4 . 0.9300 ?
    C5 C6 . 1.433(4) ?
    C5 H5 . 0.9300 ?
    C6 C7 . 1.414(5) ?
    C7 N1 . 1.307(4) ?
    C7 H7 . 0.9300 ?
    C8 C13 . 1.396(5) ?
    C8 C9 . 1.396(4) ?
    C8 N1 . 1.411(4) ?
    C9 C10 . 1.373(6) ?
    C9 H9 . 0.9300 ?
    C10 C11 . 1.378(7) ?
    C10 H10 . 0.9300 ?
    C11 C12 . 1.372(5) ?
    C11 H11 . 0.9300 ?
    C12 C13 . 1.399(5) ?
    C12 H12 . 0.9300 ?
    C13 N2 . 1.420(4) ?
    C14 N2 . 1.299(4) ?
    C14 C15 . 1.422(5) ?
    C14 H14 . 0.9300 ?
    C15 C20 . 1.420(5) ?
    C15 C16 . 1.423(5) ?
    C16 C17 . 1.340(6) ?
    C16 H16 . 0.9300 ?
    C17 C18 . 1.402(6) ?
    C17 H17 . 0.9300 ?
    C18 C19 . 1.369(4) ?
    C18 H18 . 0.9300 ?
    C19 O4 . 1.360(4) ?
    C19 C20 . 1.426(5) ?
    C20 O3 . 1.308(4) ?
    C21 O4 . 1.438(4) ?
    C21 H21A . 0.9600 ?
    C21 H21B . 0.9600 ?
    C21 H21C . 0.9600 ?
    C22 O2 . 1.410(4) ?
    C22 H22A . 0.9600 ?
    C22 H22B . 0.9600 ?
    C22 H22C . 0.9600 ?
    C23 N3 . 1.137(4) ?
    C25 C24 . 1.4738(12) ?
    C25 H25A . 0.9600 ?
    C25 H25B . 0.9600 ?
    C25 H25C . 0.9600 ?
    C24 N4 . 1.1532(11) ?
    Co1 O1 . 1.884(2) y
    Co1 O3 . 1.884(2) y
    Co1 O5 . 2.030(2) y
    Co1 N1 . 1.890(2) y
    Co1 N2 . 1.885(3) y
    Co1 C23 . 1.858(3) y
    O5 H51 . 0.8500 ?
    O5 H52 . 0.8500 ?
loop_
    _geom_angle_atom_site_label_1
    _geom_angle_atom_site_label_2
    _geom_angle_atom_site_label_3
    _geom_angle_site_symmetry_1
    _geom_angle_site_symmetry_3
    _geom_angle
    _geom_angle_publ_flag
    O1 C1 C6 . . 124.8(3) ?
    O1 C1 C2 . . 117.7(3) ?
    C6 C1 C2 . . 117.5(3) ?
    O2 C2 C3 . . 125.0(3) ?
    O2 C2 C1 . . 113.5(3) ?
    C3 C2 C1 . . 121.5(3) ?
    C2 C3 C4 . . 120.3(3) ?
    C2 C3 H3 . . 119.9 ?
    C4 C3 H3 . . 119.9 ?
    C5 C4 C3 . . 120.1(3) ?
    C5 C4 H4 . . 120.0 ?
    C3 C4 H4 . . 120.0 ?
    C4 C5 C6 . . 121.2(3) ?
    C4 C5 H5 . . 119.4 ?
    C6 C5 H5 . . 119.4 ?
    C1 C6 C7 . . 122.6(3) ?
    C1 C6 C5 . . 119.5(3) ?
    C7 C6 C5 . . 117.9(3) ?
    N1 C7 C6 . . 126.0(3) ?
    N1 C7 H7 . . 117.0 ?
    C6 C7 H7 . . 117.0 ?
    C13 C8 C9 . . 119.4(3) ?
    C13 C8 N1 . . 114.1(3) ?
    C9 C8 N1 . . 126.4(3) ?
    C10 C9 C8 . . 119.9(4) ?
    C10 C9 H9 . . 120.0 ?
    C8 C9 H9 . . 120.0 ?
    C9 C10 C11 . . 120.6(4) ?
    C9 C10 H10 . . 119.7 ?
    C11 C10 H10 . . 119.7 ?
    C12 C11 C10 . . 120.7(4) ?
    C12 C11 H11 . . 119.6 ?
    C10 C11 H11 . . 119.6 ?
    C11 C12 C13 . . 119.5(4) ?
    C11 C12 H12 . . 120.2 ?
    C13 C12 H12 . . 120.2 ?
    C8 C13 C12 . . 119.8(3) ?
    C8 C13 N2 . . 114.3(3) ?
    C12 C13 N2 . . 125.8(3) ?
    N2 C14 C15 . . 125.9(3) ?
    N2 C14 H14 . . 117.1 ?
    C15 C14 H14 . . 117.1 ?
    C20 C15 C14 . . 122.1(3) ?
    C20 C15 C16 . . 119.0(3) ?
    C14 C15 C16 . . 118.8(3) ?
    C17 C16 C15 . . 121.4(4) ?
    C17 C16 H16 . . 119.3 ?
    C15 C16 H16 . . 119.3 ?
    C16 C17 C18 . . 120.6(3) ?
    C16 C17 H17 . . 119.7 ?
    C18 C17 H17 . . 119.7 ?
    C19 C18 C17 . . 120.3(3) ?
    C19 C18 H18 . . 119.9 ?
    C17 C18 H18 . . 119.9 ?
    O4 C19 C18 . . 125.5(3) ?
    O4 C19 C20 . . 113.5(3) ?
    C18 C19 C20 . . 121.0(3) ?
    O3 C20 C15 . . 124.8(3) ?
    O3 C20 C19 . . 117.5(3) ?
    C15 C20 C19 . . 117.7(3) ?
    O4 C21 H21A . . 109.5 ?
    O4 C21 H21B . . 109.5 ?
    H21A C21 H21B . . 109.5 ?
    O4 C21 H21C . . 109.5 ?
    H21A C21 H21C . . 109.5 ?
    H21B C21 H21C . . 109.5 ?
    O2 C22 H22A . . 109.5 ?
    O2 C22 H22B . . 109.5 ?
    H22A C22 H22B . . 109.5 ?
    O2 C22 H22C . . 109.5 ?
    H22A C22 H22C . . 109.5 ?
    H22B C22 H22C . . 109.5 ?
    N3 C23 Co1 . . 178.5(3) ?
    C24 C25 H25A . . 109.5 ?
    C24 C25 H25B . . 109.5 ?
    H25A C25 H25B . . 109.5 ?
    C24 C25 H25C . . 109.5 ?
    H25A C25 H25C . . 109.5 ?
    H25B C25 H25C . . 109.5 ?
    N4 C24 C25 . . 169.6(8) ?
    C23 Co1 O3 . . 92.27(12) ?
    C23 Co1 O1 . . 91.05(13) ?
    O3 Co1 O1 . . 84.29(9) ?
    C23 Co1 N2 . . 90.44(13) ?
    O3 Co1 N2 . . 95.12(11) ?
    O1 Co1 N2 . . 178.41(10) ?
    C23 Co1 N1 . . 89.65(12) ?
    O3 Co1 N1 . . 178.03(10) ?
    O1 Co1 N1 . . 95.21(10) ?
    N2 Co1 N1 . . 85.34(12) ?
    C23 Co1 O5 . . 178.58(11) ?
    O3 Co1 O5 . . 89.01(9) ?
    O1 Co1 O5 . . 89.68(10) ?
    N2 Co1 O5 . . 88.83(11) ?
    N1 Co1 O5 . . 89.08(10) ?
    C7 N1 C8 . . 121.7(3) ?
    C7 N1 Co1 . . 124.9(2) ?
    C8 N1 Co1 . . 113.1(2) ?
    C14 N2 C13 . . 121.8(3) ?
    C14 N2 Co1 . . 125.6(2) ?
    C13 N2 Co1 . . 112.7(2) ?
    C1 O1 Co1 . . 125.53(19) ?
    C2 O2 C22 . . 117.8(3) ?
    C20 O3 Co1 . . 126.2(2) ?
    C19 O4 C21 . . 118.4(3) ?
    Co1 O5 H51 . . 112.8 ?
    Co1 O5 H52 . . 109.2 ?
    H51 O5 H52 . . 107.5 ?
loop_
    _geom_hbond_atom_site_label_D
    _geom_hbond_atom_site_label_H
    _geom_hbond_atom_site_label_A
    _geom_hbond_site_symmetry_A
    _geom_hbond_distance_DH
    _geom_hbond_distance_HA
    _geom_hbond_distance_DA
    _geom_hbond_angle_DHA
    O5 H51 O1 2_666 0.85 2.18 2.913(3) 145.0
    O5 H51 O2 2_666 0.85 2.24 2.959(3) 142.0
    O5 H52 O3 2_666 0.85 2.28 2.926(3) 132.9
    O5 H52 O4 2_666 0.85 2.10 2.883(3) 153.4
data_global
_journal_date_recd_electronic     2011-11-29
_journal_date_accepted     2011-12-11
_journal_name_full     'Acta Crystallographica, Section E'
_journal_year     2012
_journal_volume     68
_journal_issue      1
_journal_page_first     m61
_journal_page_last     m61
_journal_paper_category     QM
_journal_paper_doi     10.1107/S160053681105330X
_journal_coeditor_code     XU5401
_publ_contact_author_name     'Guang-Ming Li'
_publ_contact_author_address
;
Key Laboratory of Functional Inorganic Material Chemistry (HLJU)
Ministry of Education
People's Republic of China
and
School of Chemistry and Materials Science
Heilongjiang University
Harbin 150080
People's Republic of China
;
_publ_contact_author_email     gmli_2000@163.com
_publ_contact_author_fax     '86 451 8660 8042'
_publ_contact_author_phone     '86 451 8660 8042'
_publ_section_title
;\
Aquacyanido{6,6'-dimethoxy-2,2'-[1,2-phenylenebis(nitrilomethanylylidene)]\
diphenolato}cobalt(III) acetonitrile hemisolvate
;
loop_
    _publ_author_name
    _publ_author_address
    'Lin, Yang'
;
School of Chemistry and Materials Science
Heilongjiang University
Harbin 150080
People's Republic of China
;
    'Hou, Guang-Feng'
;
School of Chemistry and Materials Science
Heilongjiang University
Harbin 150080
People's Republic of China
;
    'Li, Guang-Ming'
;
School of Chemistry and Materials Science
Heilongjiang University
Harbin 150080
People's Republic of China
;
    'Yan, Peng-Fei'
;
School of Chemistry and Materials Science
Heilongjiang University
Harbin 150080
People's Republic of China
;
