# Supplementary material for: Aqua­cyanido{6,6′-dimeth­oxy-2,2′-[1,2-phenyl­enebis(nitrilo­methanylyl­idene)]diphenolato}cobalt(III) acetonitrile hemisolvate
Source: Acta Crystallogr Sect E Struct Rep Online. 2011 Dec 17;68(Pt 1):m61. doi: 10.1107/S160053681105330X (PMC3254326; doi:10.1107/S160053681105330X)
Supplement: Supplementary file 2 [file e-68-00m61-Isup2.hkl]

# 
# h,k,l, Fc-squared, Fo-squared, sigma(Fo-squared) and status flag 
# 
data_I
_shelx_title ' LY2-11 in P-1                    P-1' 
_shelx_refln_list_code          4 
_shelx_F_calc_maximum      261.82 
_exptl_crystal_F_000       513.89 
_reflns_d_resolution_high  0.7700 
 
loop_ 
 _symmetry_equiv_pos_as_xyz 
 'x, y, z' 
 '-x, -y, -z' 
 
_cell_length_a     8.6487 
_cell_length_b    11.6890 
_cell_length_c    12.2290 
_cell_angle_alpha 112.100 
_cell_angle_beta  102.300 
_cell_angle_gamma  97.850 
 
_shelx_F_squared_multiplier     1.000 
 
loop_ 
 _refln_index_h 
 _refln_index_k 
 _refln_index_l 
 _refln_F_squared_calc 
 _refln_F_squared_meas 
 _refln_F_squared_sigma 
 _refln_observed_status 
   2   0   0       94.15      153.54      3.34 o 
   3   0   0      328.79      290.89      6.34 o 
   4   0   0      165.27      176.69      5.53 o 
   5   0   0      252.65      210.74      6.48 o 
   6   0   0      350.74      355.63      9.66 o 
   7   0   0       64.85       60.72      4.42 o 
   8   0   0      170.37      176.89      4.95 o 
   9   0   0       30.72       21.62      3.70 o 
  10   0   0        0.56        0.39      6.12 o 
 -10   1   0        8.72        3.54     14.56 o 
  -9   1   0       18.18       14.67      3.25 o 
  -8   1   0       67.28       73.41      7.38 o 
  -7   1   0        1.04        1.89      3.41 o 
  -6   1   0      624.30      608.49      7.36 o 
  -5   1   0     1675.95     1691.50     24.79 o 
  -4   1   0      520.36      482.14      6.15 o 
  -3   1   0       59.06       70.30      2.37 o 
  -2   1   0      123.12       73.23      2.16 o 
   1   1   0     7534.85     1178.80     13.77 o 
   2   1   0        3.37       15.44      3.78 o 
   3   1   0      684.80      731.92      9.29 o 
   4   1   0      246.35      210.61      4.65 o 
   5   1   0      159.69      214.05      7.06 o 
   6   1   0      341.31      335.41      6.47 o 
   7   1   0      164.93      199.01      4.59 o 
   8   1   0       60.04       60.16      4.81 o 
   9   1   0       24.13       18.30      4.56 o 
  10   1   0        6.56        7.96      5.24 o 
 -10   2   0        7.38       -0.39      8.26 o 
  -9   2   0        2.91        0.40      2.88 o 
  -8   2   0       19.66       20.02      3.10 o 
  -7   2   0        6.86        5.58      2.58 o 
  -6   2   0      148.56      160.08      7.80 o 
  -5   2   0     1038.53     1099.97     15.16 o 
  -4   2   0        8.89       12.00      1.42 o 
  -3   2   0        2.28        7.79      3.36 o 
  -2   2   0     6641.13     6768.75    182.22 o 
  -1   2   0      238.22      355.57      8.19 o 
   0   2   0       45.46       68.07      2.23 o 
   1   2   0     6037.93       50.36      4.72 o 
   2   2   0       38.59       30.83      2.92 o 
   3   2   0        1.05        1.63      1.72 o 
   4   2   0        2.30        4.79      3.02 o 
   5   2   0       49.72       44.26      7.28 o 
   6   2   0      191.21      222.48      5.62 o 
   7   2   0       57.09       61.94      5.10 o 
   8   2   0       92.12      103.66      7.47 o 
   9   2   0      489.39      390.45     16.85 o 
  10   2   0      213.76      155.89      8.22 o 
 -10   3   0        2.37       -0.39      8.66 o 
  -9   3   0       32.82       25.97     17.71 o 
  -8   3   0       13.69       20.85      9.05 o 
  -7   3   0       20.19       25.18     14.56 o 
  -6   3   0      223.05      234.90     10.62 o 
  -5   3   0       13.20       23.38      7.65 o 
  -4   3   0        4.84        3.15      3.34 o 
  -3   3   0        7.14        7.77      1.67 o 
  -2   3   0     2291.12     2512.71     17.38 o 
  -1   3   0        9.37       12.89      2.51 o 
   0   3   0       13.77       19.59      2.35 o 
   1   3   0      403.58      313.59      7.87 o 
   2   3   0      969.93      969.88     19.28 o 
   3   3   0      132.11      130.35      3.34 o 
   4   3   0       14.36       11.95      3.30 o 
   5   3   0      120.85      145.26      6.43 o 
   6   3   0       32.26       36.92      6.51 o 
   7   3   0        0.59        2.91      4.16 o 
   8   3   0        1.05        1.92      4.54 o 
   9   3   0       43.99       42.49      7.33 o 
 -10   4   0        0.42        0.39      9.44 o 
  -9   4   0        3.82        5.90     16.92 o 
  -8   4   0      113.90      160.92     12.20 o 
  -7   4   0       78.60       64.53     17.31 o 
  -6   4   0      595.31      602.22     10.84 o 
  -5   4   0       76.14       57.41      8.89 o 
  -4   4   0      286.27      254.01      7.09 o 
  -3   4   0     2874.62     3084.42     19.15 o 
  -2   4   0     1939.13     1927.45     14.08 o 
  -1   4   0       58.76       67.79      9.25 o 
   0   4   0       73.64       81.25      2.78 o 
   1   4   0        3.42        3.15      3.93 o 
   2   4   0      176.52      140.86     11.02 o 
   3   4   0       92.77       96.68      2.36 o 
   4   4   0        3.47        3.28      2.46 o 
   5   4   0      249.32      268.00      5.99 o 
   6   4   0       71.18       63.94      7.28 o 
   7   4   0        9.18        5.17      3.75 o 
   8   4   0        2.07        0.23      4.29 o 
   9   4   0        5.56       -1.36      6.57 o 
 -10   5   0       85.33      142.83     15.74 o 
  -9   5   0      125.20      151.88     24.39 o 
  -8   5   0      207.47      280.93     15.34 o 
  -7   5   0      299.22      385.59     24.00 o 
  -6   5   0      159.50      165.25      7.50 o 
  -5   5   0      163.39      186.00      8.04 o 
  -4   5   0     1770.24     1836.10     11.21 o 
  -3   5   0     3493.17     3537.66     23.48 o 
  -2   5   0     1383.16     1415.63     11.98 o 
  -1   5   0      292.54      289.67      3.94 o 
   0   5   0      359.03      295.53      3.73 o 
   1   5   0     1506.05     1521.90     21.64 o 
   2   5   0      828.38      773.54     14.16 o 
   3   5   0      474.38      501.27     18.49 o 
   4   5   0      337.66      333.26     11.41 o 
   5   5   0      552.07      580.59     13.17 o 
   6   5   0      122.90      162.31     12.79 o 
   7   5   0       25.44        7.90      5.83 o 
   8   5   0       19.89        9.08      6.53 o 
   9   5   0       18.64       12.98     17.31 o 
 -10   6   0       87.13      105.05     15.34 o 
  -9   6   0      168.28      214.83     27.15 o 
  -8   6   0      216.61      269.13     15.34 o 
  -7   6   0      294.18      366.31     15.34 o 
  -6   6   0      802.99      880.17     19.67 o 
  -5   6   0     1755.20     1809.96     23.35 o 
  -4   6   0     1076.62     1078.05      8.79 o 
  -3   6   0     1670.22     1645.56     13.39 o 
  -2   6   0      753.29      771.92      8.06 o 
  -1   6   0      104.81      184.47      3.78 o 
   0   6   0      948.48     1059.95     13.42 o 
   1   6   0      158.00      127.48     12.20 o 
   2   6   0      632.57      663.37     14.56 o 
   3   6   0     1174.87     1161.26     17.57 o 
   4   6   0      348.89      358.60     15.54 o 
   5   6   0      100.77      113.08      8.60 o 
   6   6   0      137.84      150.77     10.31 o 
   7   6   0       61.95       84.23     18.89 o 
   8   6   0       24.54       17.02      7.37 o 
 -10   7   0       11.74       15.74     13.38 o 
  -9   7   0       88.48      125.12     15.34 o 
  -8   7   0       50.69       59.81     21.25 o 
  -7   7   0       39.15       32.26     10.23 o 
  -6   7   0       75.66      102.30     11.02 o 
  -5   7   0      252.92      229.17      9.94 o 
  -4   7   0      118.71      131.79      6.64 o 
  -3   7   0      633.67      625.88      9.80 o 
  -2   7   0      533.80      547.74      6.45 o 
  -1   7   0      650.93      684.34     11.06 o 
   0   7   0       22.84       19.36      4.89 o 
   1   7   0      111.54      120.67      5.98 o 
   2   7   0      589.59      547.85     17.12 o 
   3   7   0      371.10      391.55     10.00 o 
   4   7   0       63.99       58.73     11.80 o 
   5   7   0       99.42      109.06      8.05 o 
   6   7   0      188.77      219.52     16.13 o 
   7   7   0       72.62       88.29     23.61 o 
 -10   8   0        0.47       -8.66     23.21 o 
  -9   8   0        0.81        3.15     11.41 o 
  -8   8   0        3.36       16.13     18.89 o 
  -7   8   0        1.27       -0.39     14.56 o 
  -6   8   0      105.06      137.32     18.49 o 
  -5   8   0       16.95       12.95      2.77 o 
  -4   8   0       69.43       68.78      7.67 o 
  -3   8   0       49.24       62.36      3.56 o 
  -2   8   0      113.79      125.41      3.68 o 
  -1   8   0      222.68      237.83      5.29 o 
   0   8   0      156.19      172.54      6.66 o 
   1   8   0      111.04      118.22     11.37 o 
   2   8   0      204.01      219.12      9.97 o 
   3   8   0      127.86      133.67      9.61 o 
   4   8   0      264.98      291.90     19.87 o 
   5   8   0      112.07      110.78      9.04 o 
   6   8   0       91.35      101.64     12.59 o 
   7   8   0       42.53       32.87     11.32 o 
  -9   9   0       56.61       62.95     14.95 o 
  -8   9   0       55.60       55.08     12.98 o 
  -7   9   0       12.32       20.85     10.23 o 
  -6   9   0        0.48        0.87      3.17 o 
  -5   9   0        2.29        3.39      2.38 o 
  -4   9   0       21.53       15.78      3.09 o 
  -3   9   0        7.54        4.20      3.51 o 
  -2   9   0        4.69        3.43      4.90 o 
  -1   9   0        8.92        4.41      5.17 o 
   0   9   0       25.02       21.69      6.73 o 
   1   9   0        6.61        2.03      5.14 o 
   2   9   0        7.06        5.51      5.82 o 
   3   9   0        3.22        0.64      7.09 o 
   4   9   0       35.91       29.48      7.93 o 
   5   9   0        9.20       -1.13     12.51 o 
   6   9   0        0.51        4.12      8.05 o 
  -9  10   0        1.11        4.72     20.85 o 
  -8  10   0       34.72       39.35     21.25 o 
  -7  10   0       96.84      151.88     22.03 o 
  -6  10   0       72.10       51.71     15.43 o 
  -5  10   0      208.15      171.13     14.29 o 
  -4  10   0       33.17       34.06      3.85 o 
  -3  10   0       34.31       35.98      5.90 o 
  -2  10   0       31.75       45.37      5.69 o 
  -1  10   0      116.15      131.91      7.67 o 
   0  10   0      179.14      171.76     10.62 o 
   1  10   0      133.07      137.37     12.79 o 
   2  10   0       31.73       35.45     12.92 o 
   3  10   0       90.91       93.76     11.02 o 
   4  10   0       11.35        6.47      9.35 o 
   5  10   0       25.75       35.52      9.60 o 
  -8  11   0       22.28       28.72     12.20 o 
  -7  11   0      121.45      138.89     13.38 o 
  -6  11   0      288.27      131.05     11.02 o 
  -5  11   0      231.52      195.75      6.48 o 
  -4  11   0       41.43       34.54      6.16 o 
  -3  11   0      103.07       99.62      5.25 o 
  -2  11   0      311.25      280.92     10.04 o 
  -1  11   0      357.49      362.16     15.42 o 
   0  11   0      403.89      433.01     13.97 o 
   1  11   0      255.33      272.71     13.16 o 
   2  11   0       84.52      106.74      9.45 o 
   3  11   0       15.04       19.63      8.48 o 
   4  11   0        4.77        5.72     10.67 o 
  -7  12   0       45.84       25.18     18.89 o 
  -6  12   0       23.16       14.56     15.74 o 
  -5  12   0       70.58       52.42      7.53 o 
  -4  12   0      163.72      140.23     15.53 o 
  -3  12   0       82.49       56.71      5.73 o 
  -2  12   0      154.96      139.16     16.13 o 
  -1  12   0       25.49       14.12      6.26 o 
   0  12   0        2.75        9.55      8.20 o 
   1  12   0       48.17       46.79      9.97 o 
   2  12   0       87.06      105.12     17.65 o 
   3  12   0       31.22       37.41     16.79 o 
  -6  13   0        8.79       12.98      9.44 o 
  -5  13   0       13.52        4.46      4.48 o 
  -4  13   0      100.52       69.86      6.47 o 
  -3  13   0       55.60       32.56      8.07 o 
  -2  13   0       85.85       93.20     15.34 o 
  -1  13   0       68.84       30.49     16.33 o 
   0  13   0       11.21        5.99      8.75 o 
   1  13   0        0.86       10.45      9.82 o 
  -3  14   0        0.87        4.72      8.26 o 
  -2  14   0        1.27        2.36     15.34 o 
   0 -14   1       11.95        8.26     18.49 o 
   1 -14   1       12.54       10.24      8.50 o 
   2 -14   1       16.40       13.61      7.87 o 
   3 -14   1       17.96       12.46     14.16 o 
   4 -14   1       10.74        7.45      4.01 o 
  -2 -13   1        3.40      -10.72     10.72 o 
  -1 -13   1        4.65       11.12      7.65 o 
   0 -13   1        7.38        5.68      6.81 o 
   1 -13   1        6.47        2.73      6.88 o 
   2 -13   1        0.21       -1.69      6.69 o 
   3 -13   1        7.35        6.49      5.09 o 
   4 -13   1        0.13        3.97      4.71 o 
   5 -13   1       18.13        7.16      4.80 o 
   6 -13   1        2.09        5.51      8.66 o 
  -3 -12   1       46.22       34.22     11.38 o 
  -2 -12   1       21.39       16.69      9.66 o 
  -1 -12   1       34.66       38.73      9.57 o 
   0 -12   1      105.87       88.23     21.05 o 
   1 -12   1       91.62       98.20     12.79 o 
   2 -12   1       94.02       81.55      4.90 o 
   3 -12   1       10.98        3.62      4.42 o 
   4 -12   1       21.51       25.57      5.01 o 
   5 -12   1       23.94       11.44      5.02 o 
   6 -12   1       30.95       26.36     16.53 o 
   7 -12   1        4.49        0.39     15.34 o 
  -5 -11   1       12.03       12.86     15.85 o 
  -4 -11   1       23.38       23.80      8.90 o 
  -3 -11   1       60.23       97.55     12.20 o 
  -2 -11   1       70.20       97.77     10.72 o 
  -1 -11   1      416.71      425.42     14.11 o 
   0 -11   1      789.53      772.05     16.95 o 
   1 -11   1      442.33      404.15     16.53 o 
   2 -11   1      133.81      143.27      6.23 o 
   3 -11   1        0.65        0.38      4.76 o 
   4 -11   1       67.42       85.55      4.40 o 
   5 -11   1      147.69      114.19     11.61 o 
   6 -11   1       15.53        8.28      2.69 o 
   7 -11   1       59.95       63.35     12.20 o 
   8 -11   1       21.29       30.69     12.20 o 
  -6 -10   1      180.62      158.67     24.20 o 
  -5 -10   1      263.38      271.04     15.91 o 
  -4 -10   1      186.94      190.92     13.21 o 
  -3 -10   1      182.91      205.24     16.41 o 
  -2 -10   1      192.76      204.04     11.13 o 
  -1 -10   1      425.28      491.85     13.52 o 
   0 -10   1      483.83      523.66     12.73 o 
   1 -10   1      327.77      344.24      6.56 o 
   2 -10   1       93.65       90.46      6.36 o 
   3 -10   1        2.19       -1.22      3.05 o 
   4 -10   1        5.29        4.32      2.55 o 
   5 -10   1      504.34      373.51      7.93 o 
   6 -10   1      305.36      137.68      5.31 o 
   7 -10   1      207.15      247.88     24.39 o 
   8 -10   1       62.18       33.05     21.64 o 
   9 -10   1        6.71        1.97     11.41 o 
  -6  -9   1      107.76      100.63     12.98 o 
  -5  -9   1       80.71       78.62     11.33 o 
  -4  -9   1       12.92       10.55      8.50 o 
  -3  -9   1      191.78      199.12      9.04 o 
  -2  -9   1      159.33      145.87     17.31 o 
  -1  -9   1      302.78      282.83      8.76 o 
   0  -9   1      472.15      498.51     11.65 o 
   1  -9   1      406.86      388.18      8.21 o 
   2  -9   1      287.41      294.52      6.91 o 
   3  -9   1       72.43       75.64      3.35 o 
   4  -9   1     1430.72     1407.45     42.83 o 
   5  -9   1       15.28       11.77      2.84 o 
   6  -9   1      473.81      519.76     25.97 o 
   7  -9   1      132.67      169.97     13.38 o 
   8  -9   1      181.66      195.55     15.74 o 
   9  -9   1      185.34      226.63     30.30 o 
  -7  -8   1        0.01        1.18      6.96 o 
  -6  -8   1        0.26        5.72     12.36 o 
  -5  -8   1        4.77        6.05      7.08 o 
  -4  -8   1       21.79       12.20     15.34 o 
  -3  -8   1      178.33      220.73     11.80 o 
  -2  -8   1       28.55       26.36     13.77 o 
  -1  -8   1        0.76        2.36     10.62 o 
   0  -8   1      149.15      127.77      5.09 o 
   1  -8   1      148.53      154.27      6.55 o 
   2  -8   1      140.91      138.66      9.33 o 
   3  -8   1      616.37      614.25      9.66 o 
   4  -8   1      164.79      165.07     12.75 o 
   5  -8   1      192.83      196.83     10.55 o 
   6  -8   1      537.33      587.04     16.92 o 
   7  -8   1      101.78      141.65     20.85 o 
   8  -8   1       63.32       80.27     12.98 o 
   9  -8   1       91.12      103.48     15.34 o 
  10  -8   1       49.35       35.41     26.36 o 
  -8  -7   1       10.52       10.79     13.21 o 
  -7  -7   1      114.67      117.88     23.21 o 
  -6  -7   1       36.55       36.77     12.79 o 
  -5  -7   1        6.56        1.97      7.48 o 
  -4  -7   1       51.02       63.74      9.05 o 
  -3  -7   1      116.14      118.43      9.84 o 
  -2  -7   1       32.09       29.51     12.20 o 
  -1  -7   1      137.06      146.76      7.87 o 
   0  -7   1      289.20      344.36     10.62 o 
   1  -7   1       11.19       12.90      4.43 o 
   2  -7   1      329.91      311.58      6.59 o 
   3  -7   1      312.45      283.51      9.50 o 
   4  -7   1      255.09      253.44      4.52 o 
   5  -7   1      317.79      363.56     20.46 o 
   6  -7   1        8.94        6.30      8.26 o 
   7  -7   1       27.68       30.30      9.84 o 
   8  -7   1       27.13       21.25     19.28 o 
   9  -7   1       18.30       27.15     12.59 o 
  10  -7   1       27.65       13.38     23.61 o 
  -8  -6   1       48.69       39.62      9.41 o 
  -7  -6   1      269.67      290.23     12.39 o 
  -6  -6   1      104.83       98.56     14.16 o 
  -5  -6   1       21.08       35.02     14.16 o 
  -4  -6   1      211.64      180.99     10.62 o 
  -3  -6   1      687.42      677.14     14.95 o 
  -2  -6   1       10.70       11.80     10.23 o 
  -1  -6   1      126.23      105.05      6.69 o 
   0  -6   1      149.72      183.43      4.25 o 
   1  -6   1       33.52       22.57      2.85 o 
   2  -6   1        1.96        1.57      2.52 o 
   3  -6   1      408.19      392.82      5.53 o 
   4  -6   1      115.62      122.06      6.19 o 
   5  -6   1      354.79      403.30     12.59 o 
   6  -6   1        5.37        2.75     13.77 o 
   7  -6   1       20.65       25.57      9.44 o 
   8  -6   1        4.77       18.89     10.23 o 
   9  -6   1       10.91       16.92     20.07 o 
  10  -6   1        3.14      -10.62     12.59 o 
  -9  -5   1       64.65       30.17     12.51 o 
  -8  -5   1       68.71       81.82     11.61 o 
  -7  -5   1      205.24      221.40     12.20 o 
  -6  -5   1      550.39      616.16     23.21 o 
  -5  -5   1      906.95      918.73     26.76 o 
  -4  -5   1      974.24     1050.93     19.28 o 
  -3  -5   1     1241.64     1184.31     25.57 o 
  -2  -5   1      231.43      184.93      7.48 o 
  -1  -5   1      631.87      617.79      7.67 o 
   0  -5   1     2644.01     2514.09     36.79 o 
   1  -5   1       84.69       67.04      4.58 o 
   2  -5   1     1131.89     1161.12     13.18 o 
   3  -5   1     4276.31     4342.86     29.82 o 
   4  -5   1     1008.51      968.70     16.53 o 
   5  -5   1      246.28      247.49     16.92 o 
   6  -5   1      251.28      278.57     12.20 o 
   7  -5   1       59.28       50.76     17.31 o 
   8  -5   1       60.00       81.05     11.41 o 
   9  -5   1        0.23       -0.79     16.13 o 
  10  -5   1        3.93       23.61     12.20 o 
  -9  -4   1      125.34      116.16     12.79 o 
  -8  -4   1       50.73       23.71     10.92 o 
  -7  -4   1       22.41       31.39      6.89 o 
  -6  -4   1       50.67       48.43      5.91 o 
  -5  -4   1      197.36      231.68      5.11 o 
  -4  -4   1      619.56      546.91     12.20 o 
  -3  -4   1      691.69      670.85     12.59 o 
  -2  -4   1     1445.23     1419.21     24.79 o 
  -1  -4   1      473.58      393.76      9.25 o 
   0  -4   1      252.88      300.30      4.71 o 
   1  -4   1      798.47      901.77     14.16 o 
   2  -4   1     4147.84     4051.09     40.53 o 
   3  -4   1     4261.63     4376.04     29.03 o 
   4  -4   1      899.09      872.30     21.25 o 
   5  -4   1       42.38       35.80      6.69 o 
   6  -4   1      449.88      452.08     13.77 o 
   7  -4   1      147.98      184.14     19.28 o 
   8  -4   1       82.45      108.59     11.41 o 
   9  -4   1        7.08       11.02     17.71 o 
  10  -4   1       25.05       46.03     12.59 o 
 -10  -3   1       36.83       14.23      9.91 o 
  -9  -3   1       19.67       17.46      4.55 o 
  -8  -3   1       35.02       37.28      6.66 o 
  -7  -3   1       13.52        9.14      5.95 o 
  -6  -3   1       16.33       17.47      8.85 o 
  -5  -3   1        9.74        6.11      3.58 o 
  -4  -3   1      621.21      675.81      9.68 o 
  -3  -3   1      723.69      633.58      5.46 o 
  -2  -3   1      552.68      451.45      9.05 o 
  -1  -3   1      275.32      317.51      7.87 o 
   0  -3   1     1764.43     1858.29     16.69 o 
   1  -3   1     1490.59     1259.21      9.31 o 
   2  -3   1     4233.36     4488.15     36.29 o 
   3  -3   1     3778.93     3721.73     51.94 o 
   4  -3   1     6896.77     7655.93    101.12 o 
   5  -3   1      907.05      890.79     16.53 o 
   6  -3   1      425.83      386.59     18.87 o 
   7  -3   1      138.00      117.17     11.15 o 
   8  -3   1      128.24      100.80      8.46 o 
   9  -3   1      153.08      201.84     22.82 o 
  10  -3   1       51.78       25.18     11.41 o 
 -10  -2   1        1.18       -0.40      6.11 o 
  -9  -2   1        0.04       -0.69      4.27 o 
  -8  -2   1        9.33        4.59      4.17 o 
  -7  -2   1        0.26        0.39      3.15 o 
  -6  -2   1       34.75       25.95      8.07 o 
  -5  -2   1        8.30        6.60      4.71 o 
  -4  -2   1      282.08      281.43      4.55 o 
  -3  -2   1      337.32      324.10      3.93 o 
  -2  -2   1     1611.58     1667.32     10.66 o 
  -1  -2   1      358.64      454.00      6.48 o 
   0  -2   1     4604.19     3895.70     30.60 o 
   1  -2   1     1075.14     1314.53     10.15 o 
   2  -2   1       16.27       12.50      5.36 o 
   3  -2   1       23.79       26.31      1.56 o 
   4  -2   1      969.48      921.81     10.46 o 
   5  -2   1      658.21      773.09      9.45 o 
   6  -2   1       37.90       24.78      2.67 o 
   7  -2   1      180.04      173.59      9.26 o 
   8  -2   1      118.05       95.97      8.52 o 
   9  -2   1       14.07       13.49      3.64 o 
  10  -2   1        0.47       -3.54     15.74 o 
 -10  -1   1        0.11        6.49      5.02 o 
  -9  -1   1        0.16        0.36      4.64 o 
  -8  -1   1        1.00        1.62      3.65 o 
  -7  -1   1      146.14      171.45      8.41 o 
  -6  -1   1      135.33      123.76     11.21 o 
  -5  -1   1        0.88        1.10      3.45 o 
  -4  -1   1        5.41        5.86      1.74 o 
  -3  -1   1        6.71        2.85      1.73 o 
  -2  -1   1        3.81        1.35      1.70 o 
  -1  -1   1       90.03      163.47      5.51 o 
   1  -1   1      303.89      457.98     10.43 o 
   2  -1   1       14.86       31.40      2.02 o 
   3  -1   1      224.39      328.06      7.48 o 
   4  -1   1        2.46        8.61      2.48 o 
   5  -1   1      238.73      249.45      4.88 o 
   6  -1   1       39.73       58.99      4.14 o 
   7  -1   1      133.13      124.90      8.21 o 
   8  -1   1        0.46       -3.52      3.52 o 
   9  -1   1        0.94        1.14      3.70 o 
  10  -1   1        0.16        3.54     14.56 o 
 -10   0   1       29.61       13.32      4.38 o 
  -9   0   1       17.07       14.76      4.53 o 
  -8   0   1       27.49       21.45      4.83 o 
  -7   0   1      483.95      511.26     10.43 o 
  -6   0   1     1042.31     1089.02     12.78 o 
  -5   0   1       47.09       49.59      4.08 o 
  -4   0   1       39.54       29.49      2.04 o 
  -3   0   1        2.40        6.28      1.95 o 
  -2   0   1     5060.46     5356.42     35.49 o 
   1   0   1     1919.95     1601.07     12.66 o 
   2   0   1      518.40      656.68      9.44 o 
   3   0   1      241.01      288.79      5.17 o 
   4   0   1      456.16      535.68      6.90 o 
   5   0   1        1.29        9.17      2.65 o 
   6   0   1       19.78       19.79      4.56 o 
   7   0   1       40.66       44.63      6.16 o 
   8   0   1       40.61       40.82      5.85 o 
   9   0   1        0.35        3.69      4.42 o 
  10   0   1       10.92       13.77      8.26 o 
 -10   1   1       34.56       24.00      9.84 o 
  -9   1   1        6.94        5.51      4.11 o 
  -8   1   1      168.05      172.48      5.30 o 
  -7   1   1      724.48      736.01     12.65 o 
  -6   1   1     4501.63     4877.33     77.44 o 
  -5   1   1     3444.58     3528.89     72.14 o 
  -4   1   1      776.38      771.17      8.06 o 
  -3   1   1       96.00       92.87      2.36 o 
  -2   1   1     2325.74     2011.51     14.82 o 
  -1   1   1      370.75      433.02      3.90 o 
   0   1   1        7.17        4.12      2.75 o 
   1   1   1      112.92      141.08      3.90 o 
   2   1   1       26.69       23.21      4.33 o 
   3   1   1       70.69      108.71      6.10 o 
   4   1   1      183.95      149.30      4.14 o 
   5   1   1       62.75       88.14      4.02 o 
   6   1   1      186.11      183.14      4.90 o 
   7   1   1      153.95      187.79      6.74 o 
   8   1   1      114.19      112.91      5.73 o 
   9   1   1      195.79      168.16     18.21 o 
  10   1   1       11.12        6.92      5.12 o 
 -11   2   1        6.17       -6.30     18.49 o 
 -10   2   1       13.99        9.44      9.84 o 
  -9   2   1       30.06       25.19      4.08 o 
  -8   2   1      179.95      169.45      6.18 o 
  -7   2   1      242.17      239.26      5.64 o 
  -6   2   1      893.50      895.22     14.21 o 
  -5   2   1     1663.58     1735.06     14.71 o 
  -4   2   1      430.10      450.60      4.04 o 
  -3   2   1      620.37      615.05      4.94 o 
  -2   2   1      602.63      646.38      5.78 o 
  -1   2   1     4084.56     4091.22     24.83 o 
   0   2   1     2348.83     2310.34     20.16 o 
   1   2   1      330.43      304.54      8.26 o 
   2   2   1      258.94      225.06     11.41 o 
   3   2   1      223.10      188.07      8.66 o 
   4   2   1      259.93      265.14      4.27 o 
   5   2   1      224.10      234.67      5.90 o 
   6   2   1      170.23      186.99     11.43 o 
   7   2   1      323.08      305.27      8.84 o 
   8   2   1      229.30      213.50      8.58 o 
   9   2   1      473.24      385.49     11.80 o 
 -11   3   1        0.29       -3.93     18.89 o 
 -10   3   1        7.41        3.54      9.84 o 
  -9   3   1       10.08        1.18      8.66 o 
  -8   3   1      110.85      129.45     11.41 o 
  -7   3   1      259.09      223.36     13.01 o 
  -6   3   1      179.77      168.03      3.65 o 
  -5   3   1     1000.42      962.79      6.47 o 
  -4   3   1      258.37      242.70      2.75 o 
  -3   3   1      186.40      180.85      3.41 o 
  -2   3   1     3517.49     3590.09     36.52 o 
  -1   3   1     1557.88     1376.39      9.52 o 
   0   3   1      185.87      175.31      3.71 o 
   1   3   1     1046.95      959.65     14.95 o 
   2   3   1     1048.19     1001.75     21.25 o 
   3   3   1     2801.11     2815.04     26.55 o 
   4   3   1     3222.80     3408.74     27.80 o 
   5   3   1      895.17      971.14     11.35 o 
   6   3   1       52.23       59.58      5.78 o 
   7   3   1      114.83      124.48      7.66 o 
   8   3   1       14.91       11.79      5.25 o 
   9   3   1       50.35       41.55      7.81 o 
 -11   4   1        7.48       24.79     12.98 o 
 -10   4   1        0.13       -9.05     18.89 o 
  -9   4   1       20.92       27.54     11.02 o 
  -8   4   1       28.99       26.26      6.66 o 
  -7   4   1      105.13      128.97     13.04 o 
  -6   4   1        0.53        2.36      4.73 o 
  -5   4   1       63.94       64.73      4.96 o 
  -4   4   1       64.58       76.55      3.45 o 
  -3   4   1       18.04       20.44      3.56 o 
  -2   4   1      949.60      908.59      9.66 o 
  -1   4   1      539.42      586.14      9.80 o 
   0   4   1      349.70      378.47      6.89 o 
   1   4   1      332.31      299.06      4.33 o 
   2   4   1      502.89      472.94     16.92 o 
   3   4   1      270.00      290.52      4.70 o 
   4   4   1      681.49      692.08      8.26 o 
   5   4   1      497.30      517.64     15.27 o 
   6   4   1       17.55       17.79      4.43 o 
   7   4   1       10.25        3.14      4.92 o 
   8   4   1       31.20       24.06      7.31 o 
   9   4   1       21.77        9.79      7.63 o 
 -10   5   1       50.78       59.41     24.00 o 
  -9   5   1      123.57      111.74     14.16 o 
  -8   5   1       95.77      127.05     19.48 o 
  -7   5   1       96.65       86.14     13.20 o 
  -6   5   1       38.86       37.42      7.58 o 
  -5   5   1      506.36      517.95      6.36 o 
  -4   5   1      102.15       92.44      7.43 o 
  -3   5   1      223.78      264.54      5.62 o 
  -2   5   1      299.18      264.35      5.58 o 
  -1   5   1      145.03      161.34      3.86 o 
   0   5   1        3.66        5.59      2.96 o 
   1   5   1       12.58       11.92      1.87 o 
   2   5   1      256.17      277.00     10.23 o 
   3   5   1        4.48       12.06      4.71 o 
   4   5   1       20.26       19.79      1.85 o 
   5   5   1      141.04      120.90      3.87 o 
   6   5   1        0.46       -2.70      3.12 o 
   7   5   1        5.35       10.22     10.69 o 
   8   5   1       30.59       22.95      7.09 o 
 -10   6   1       83.78       92.46     15.74 o 
  -9   6   1      170.74      199.09     27.15 o 
  -8   6   1      329.65      372.59     11.68 o 
  -7   6   1       56.33       68.97      9.44 o 
  -6   6   1      129.94      138.16      7.50 o 
  -5   6   1     1363.07     1377.39     21.44 o 
  -4   6   1      824.13      843.57     10.20 o 
  -3   6   1      641.21      645.61     14.39 o 
  -2   6   1      222.21      201.33      6.34 o 
  -1   6   1      140.71      143.27      5.51 o 
   0   6   1        0.80        3.34      2.99 o 
   1   6   1      606.60      609.35      7.19 o 
   2   6   1      131.98      133.75      6.66 o 
   3   6   1       99.73       97.20      8.51 o 
   4   6   1       36.68       54.08     18.10 o 
   5   6   1       32.67       51.14     16.92 o 
   6   6   1       10.15       11.75      8.04 o 
   7   6   1       11.77       10.53     12.08 o 
   8   6   1        0.04        5.31      8.75 o 
 -10   7   1      163.61      198.70     18.89 o 
  -9   7   1      154.80      212.47     28.33 o 
  -8   7   1      197.84      260.86     25.57 o 
  -7   7   1        1.37        1.34      5.70 o 
  -6   7   1     1508.79     1340.31     78.88 o 
  -5   7   1       16.49       19.33      2.64 o 
  -4   7   1      806.95      813.98     32.74 o 
  -3   7   1      838.85      807.35     20.87 o 
  -2   7   1      502.52      562.49      8.50 o 
  -1   7   1      534.34      526.27     12.59 o 
   0   7   1      734.86      753.46      9.61 o 
   1   7   1     1121.32     1124.54     46.23 o 
   2   7   1      225.70      227.57     13.56 o 
   3   7   1      183.78      178.25     10.01 o 
   4   7   1      271.62      260.78     15.67 o 
   5   7   1       71.69       90.07      8.18 o 
   6   7   1       16.84       17.12      9.26 o 
   7   7   1       36.50       22.94     10.37 o 
 -10   8   1       56.28       60.59     16.13 o 
  -9   8   1       89.67       82.63     15.34 o 
  -8   8   1      103.30      173.91     24.39 o 
  -7   8   1      169.61      185.25     11.19 o 
  -6   8   1        1.97        2.47      2.12 o 
  -5   8   1       34.69       38.14      3.92 o 
  -4   8   1      354.90      331.90     10.62 o 
  -3   8   1      207.80      234.64      4.60 o 
  -2   8   1      438.70      470.97      6.32 o 
  -1   8   1      674.31      755.69     15.61 o 
   0   8   1      767.10      790.72     23.80 o 
   1   8   1      785.70      814.33     16.16 o 
   2   8   1      603.77      614.02     21.44 o 
   3   8   1      742.50      708.64     17.31 o 
   4   8   1      649.78      689.81     15.29 o 
   5   8   1      185.72      218.09     13.16 o 
   6   8   1      102.55      108.62     12.39 o 
  -9   9   1       13.26       29.51     12.98 o 
  -8   9   1        1.13        5.51     10.23 o 
  -7   9   1       59.34       68.07     11.41 o 
  -6   9   1      195.00      220.85     13.42 o 
  -5   9   1       18.06       11.73      2.67 o 
  -4   9   1       50.63       60.04      9.15 o 
  -3   9   1      133.04      124.33      5.97 o 
  -2   9   1      685.59      656.10     11.32 o 
  -1   9   1      716.55      697.60     13.88 o 
   0   9   1      402.06      460.94     17.51 o 
   1   9   1      273.75      285.22      9.57 o 
   2   9   1       81.71       97.49      9.89 o 
   3   9   1       70.80       85.20      8.45 o 
   4   9   1       20.26       22.35     14.16 o 
   5   9   1       22.27       25.70     10.72 o 
  -9  10   1        2.72        4.72     20.85 o 
  -8  10   1       11.89       11.41     19.28 o 
  -7  10   1        6.29        9.84     16.92 o 
  -6  10   1       14.28        5.96      3.74 o 
  -5  10   1        0.88        0.13      3.62 o 
  -4  10   1      100.41       95.99      4.54 o 
  -3  10   1       88.59       97.77      5.05 o 
  -2  10   1      125.31      108.25      6.22 o 
  -1  10   1       94.78      109.11      7.67 o 
   0  10   1       62.58       58.24     12.20 o 
   1  10   1       79.80       60.11     13.32 o 
   2  10   1       35.29       37.29      9.43 o 
   3  10   1        7.59        3.85      9.04 o 
   4  10   1        2.13       15.07     10.40 o 
   5  10   1        2.39        9.91      9.01 o 
  -8  11   1        3.52      -11.80     11.80 o 
  -7  11   1       55.87       54.30     11.80 o 
  -6  11   1       40.68       18.77      8.69 o 
  -5  11   1       32.37       29.53      5.84 o 
  -4  11   1       12.38       12.84      4.24 o 
  -3  11   1       47.27       49.76      5.42 o 
  -2  11   1       70.78       59.24      7.92 o 
  -1  11   1        5.67       -1.00      9.01 o 
   0  11   1        8.33        9.94      6.38 o 
   1  11   1       21.74       25.43      9.25 o 
   2  11   1        7.97       12.76      9.71 o 
   3  11   1        6.48       16.82     13.97 o 
  -7  12   1       42.16       25.97     19.28 o 
  -6  12   1       15.16        5.90     15.34 o 
  -5  12   1        4.06        3.37      4.23 o 
  -4  12   1       33.93       24.08      5.91 o 
  -3  12   1       45.69       39.98      7.33 o 
  -2  12   1       61.24       58.77     11.80 o 
  -1  12   1        0.29        8.33      6.26 o 
   0  12   1        1.54       -6.11     11.80 o 
   1  12   1       17.93       27.41     14.56 o 
   2  12   1       12.23       11.84      8.61 o 
  -5  13   1       93.60       54.20      6.97 o 
  -4  13   1       83.98       52.72     14.56 o 
  -3  13   1       30.63        3.32      6.88 o 
  -2  13   1       58.11       24.62     14.36 o 
  -1  13   1       60.03       27.40     14.95 o 
   0  13   1       20.75       19.99      9.44 o 
   0 -14   2       20.08       13.90      9.21 o 
   1 -14   2       50.20       31.80      8.86 o 
   2 -14   2      136.00      152.18     14.95 o 
   3 -14   2       97.59       76.33      8.53 o 
   4 -14   2        6.54        5.17      6.27 o 
   5 -14   2        6.58        8.26      7.87 o 
  -2 -13   2       65.79       81.76     20.07 o 
  -1 -13   2       48.69       57.91      8.62 o 
   0 -13   2       82.29       78.61      8.07 o 
   1 -13   2      114.65      104.02     14.95 o 
   2 -13   2       81.22       74.93     11.18 o 
   3 -13   2      228.62      224.32     14.11 o 
   4 -13   2      154.07      136.80      8.78 o 
   5 -13   2       56.73       42.63     14.41 o 
   6 -13   2       11.43        7.48      9.05 o 
   7 -13   2       25.50       19.67     11.41 o 
  -4 -12   2        2.82        1.79      8.20 o 
  -3 -12   2       12.56        7.33      9.92 o 
  -2 -12   2       34.11       29.53     13.77 o 
  -1 -12   2       22.81       18.37     12.10 o 
   0 -12   2        0.69        5.76     10.15 o 
   1 -12   2       10.32       12.71      4.17 o 
   2 -12   2       14.02       10.24      3.67 o 
   3 -12   2       58.65       68.04      8.06 o 
   4 -12   2       11.07       15.72      4.18 o 
   5 -12   2       11.65        3.98      4.44 o 
   6 -12   2       37.68       47.22     17.71 o 
   7 -12   2       13.66       12.98     18.49 o 
   8 -12   2        2.04       12.20     20.46 o 
  -5 -11   2        9.42       -3.52     10.27 o 
  -4 -11   2       14.92       15.34     11.61 o 
  -3 -11   2        4.00       -3.17      8.50 o 
  -2 -11   2       12.14       24.08      8.81 o 
  -1 -11   2       16.24       12.89      7.74 o 
   0 -11   2       61.34       32.21     17.26 o 
   1 -11   2        4.40        1.66      2.72 o 
   2 -11   2      119.55      126.37      5.68 o 
   3 -11   2        8.79        8.75      4.13 o 
   4 -11   2       23.11       19.26      3.84 o 
   5 -11   2        0.98       -0.85      3.21 o 
   6 -11   2       88.72      127.87     20.46 o 
   7 -11   2       55.30       73.18     12.20 o 
   8 -11   2        0.65        3.15     11.02 o 
  -6 -10   2      230.67      258.14     29.31 o 
  -5 -10   2      325.13      336.38     13.21 o 
  -4 -10   2      111.43       93.25     22.43 o 
  -3 -10   2        9.44       15.74     16.53 o 
  -2 -10   2       54.35       68.46      9.84 o 
  -1 -10   2      270.52      301.78     12.59 o 
   0 -10   2      219.45      214.71      6.89 o 
   1 -10   2       99.21      123.76      6.78 o 
   2 -10   2        1.04        1.28      3.02 o 
   3 -10   2        1.16        0.79      2.83 o 
   4 -10   2       54.34       64.79      5.04 o 
   5 -10   2       14.99       17.15      2.29 o 
   6 -10   2       59.70       48.00     10.23 o 
   7 -10   2       12.61       -0.79     15.34 o 
   8 -10   2        5.15       -1.18     18.10 o 
   9 -10   2       31.46       48.79     14.56 o 
  -7  -9   2       44.63       78.03     43.67 o 
  -6  -9   2       81.25      116.35     19.67 o 
  -5  -9   2      141.81      182.57     14.16 o 
  -4  -9   2       55.96       42.49     18.10 o 
  -3  -9   2        3.95        9.44      8.26 o 
  -2  -9   2       39.83       54.30      8.66 o 
  -1  -9   2      783.90      764.89     17.31 o 
   0  -9   2      742.37      755.69      9.93 o 
   1  -9   2      632.88      600.31     11.04 o 
   2  -9   2       37.29       45.30      4.71 o 
   3  -9   2       13.18        8.27      2.92 o 
   4  -9   2        1.22        2.63      2.42 o 
   5  -9   2      104.12       87.60     15.15 o 
   6  -9   2      226.69      255.36     21.64 o 
   7  -9   2      156.08      160.14     13.38 o 
   8  -9   2       53.34       71.61     22.43 o 
   9  -9   2       76.58       96.79     27.54 o 
  -7  -8   2       68.83       82.27     11.19 o 
  -6  -8   2       85.43      120.79     12.59 o 
  -5  -8   2      228.88      278.18     23.21 o 
  -4  -8   2      131.68      149.12     18.49 o 
  -3  -8   2       20.81       19.67      7.87 o 
  -2  -8   2       85.47       80.27      9.05 o 
  -1  -8   2       12.19        7.84      4.92 o 
   0  -8   2      765.94      733.43      9.24 o 
   1  -8   2      820.48      820.06     12.09 o 
   2  -8   2      420.81      385.81      6.97 o 
   3  -8   2     1323.20     1358.37     17.02 o 
   4  -8   2     2878.48     2941.00     41.76 o 
   5  -8   2     1198.06      953.18      7.65 o 
   6  -8   2      449.49      485.92     15.74 o 
   7  -8   2      202.90      252.60     23.61 o 
   8  -8   2      112.64      139.28     14.56 o 
   9  -8   2       92.56       86.17     25.57 o 
  10  -8   2       39.70       31.87     14.95 o 
  -8  -7   2       15.40       19.48     13.35 o 
  -7  -7   2       58.17       64.92     20.46 o 
  -6  -7   2       46.63       42.10     10.23 o 
  -5  -7   2       92.34       90.50     17.31 o 
  -4  -7   2      113.17      114.89     16.53 o 
  -3  -7   2      209.64      215.22     10.62 o 
  -2  -7   2      208.79      221.52      9.44 o 
  -1  -7   2      396.98      359.39     13.57 o 
   0  -7   2     1108.63     1126.72     23.02 o 
   1  -7   2      765.94      756.92     10.58 o 
   2  -7   2      324.13      362.21      7.84 o 
   3  -7   2      450.69      456.17      8.04 o 
   4  -7   2      784.48      813.31      7.97 o 
   5  -7   2      352.48      436.74     13.38 o 
   6  -7   2      254.78      330.11     22.03 o 
   7  -7   2       93.21      106.63     11.80 o 
   8  -7   2      158.97      203.81     24.79 o 
   9  -7   2      110.99      153.06     15.34 o 
  10  -7   2       92.94      103.09     28.33 o 
  -9  -6   2        5.72        7.73      8.25 o 
  -8  -6   2        0.32        2.64      7.49 o 
  -7  -6   2       13.06       20.85      9.05 o 
  -6  -6   2        1.03        0.79      7.08 o 
  -5  -6   2        9.77        3.93     12.20 o 
  -4  -6   2       17.27       21.25     12.59 o 
  -3  -6   2       14.09       13.38      6.30 o 
  -2  -6   2      294.31      278.57      9.05 o 
  -1  -6   2       18.73       19.72      1.84 o 
   0  -6   2      472.53      473.62      6.38 o 
   1  -6   2      264.59      272.45      4.31 o 
   2  -6   2      628.96      573.67      7.50 o 
   3  -6   2      219.47      220.64      5.31 o 
   4  -6   2     1000.97      963.81     22.31 o 
   5  -6   2      114.55      104.27     15.34 o 
   6  -6   2       34.22       40.92      9.05 o 
   7  -6   2        1.74        1.18      7.87 o 
   8  -6   2        0.98        6.69     16.92 o 
   9  -6   2       20.20       20.85     11.80 o 
  10  -6   2       68.68       79.48     25.97 o 
  -9  -5   2       15.15       15.81     11.12 o 
  -8  -5   2       50.03       54.30     16.13 o 
  -7  -5   2       38.14       44.85      8.66 o 
  -6  -5   2        7.55        4.72     12.20 o 
  -5  -5   2        3.00        3.93      6.30 o 
  -3  -5   2      524.56      513.46     11.80 o 
  -2  -5   2        3.40        3.52      1.58 o 
  -1  -5   2       32.81       44.37      3.62 o 
   0  -5   2      103.52       93.21      5.70 o 
   1  -5   2      108.05       99.70      3.93 o 
   2  -5   2      611.23      660.94      6.05 o 
   3  -5   2       61.93       62.41      5.90 o 
   4  -5   2      314.35      350.97     15.74 o 
   5  -5   2        0.90        2.75      6.30 o 
   6  -5   2       47.43       64.92      9.05 o 
   7  -5   2       12.61        3.15     14.16 o 
   8  -5   2        3.68        3.54      9.05 o 
   9  -5   2       18.75       30.69     11.80 o 
  -9  -4   2       79.06       87.10      8.85 o 
  -8  -4   2       95.26      127.87      9.84 o 
  -7  -4   2        0.70       -0.79      5.90 o 
  -6  -4   2       46.75       45.64     12.20 o 
  -5  -4   2        2.53        5.51      5.51 o 
  -4  -4   2      124.83      115.84      3.93 o 
  -3  -4   2     3047.63     3100.13     22.96 o 
  -2  -4   2      583.82      476.30      5.24 o 
  -1  -4   2      138.15      135.74      5.00 o 
   0  -4   2     1514.55     1336.32     14.74 o 
   1  -4   2      405.13      387.40      5.17 o 
   2  -4   2      759.26      680.31      5.79 o 
   3  -4   2     2366.65     2591.96     17.06 o 
   4  -4   2      425.18      401.33     10.62 o 
   5  -4   2        9.09       23.21      6.69 o 
   6  -4   2      183.94      186.89     17.71 o 
   7  -4   2        0.68       14.16     14.16 o 
   8  -4   2        0.98        3.54      8.66 o 
   9  -4   2       28.60       22.82     10.62 o 
 -10  -3   2       55.19       33.09      5.98 o 
  -9  -3   2       70.69       84.09      7.08 o 
  -8  -3   2       88.72       95.23      7.08 o 
  -7  -3   2        1.27        6.30      4.22 o 
  -6  -3   2       45.51       55.14      2.93 o 
  -5  -3   2      546.47      553.93     10.12 o 
  -4  -3   2      581.54      562.76      8.78 o 
  -3  -3   2     4464.00     4417.07     30.90 o 
  -2  -3   2     4499.11     4741.15     84.57 o 
  -1  -3   2     4146.85     4341.64     38.47 o 
   0  -3   2      548.21      521.15      7.08 o 
   1  -3   2      900.60      723.41      8.18 o 
   2  -3   2     3614.27     3727.51     43.48 o 
   3  -3   2     5038.05     4883.59     33.71 o 
   4  -3   2     1803.12     2074.51     21.84 o 
   5  -3   2       23.85       15.36      1.58 o 
   6  -3   2      367.19      400.74     16.93 o 
   7  -3   2       78.76       63.18      5.25 o 
   8  -3   2       29.14       23.99      2.60 o 
   9  -3   2       57.30       42.49     11.02 o 
  10  -3   2       40.81       32.26     19.67 o 
 -10  -2   2       59.98       52.44      5.49 o 
  -9  -2   2       24.09       16.43      3.85 o 
  -8  -2   2       61.76       64.67     17.71 o 
  -7  -2   2       29.65       28.92      3.55 o 
  -6  -2   2      101.75      110.70      3.62 o 
  -5  -2   2      486.41      479.87      5.39 o 
  -4  -2   2      698.17      650.66      5.88 o 
  -3  -2   2     7452.98     7889.00    119.85 o 
  -2  -2   2    68551.34    69550.48    686.48 o 
  -1  -2   2    14512.75    15307.24    144.23 o 
   0  -2   2      328.31      258.81      3.75 o 
   1  -2   2     4245.07     4379.12     49.18 o 
   2  -2   2     1029.07      894.83      8.76 o 
   3  -2   2        3.85        5.08      1.98 o 
   4  -2   2       11.95        5.62      2.83 o 
   5  -2   2       76.66       65.38      3.03 o 
   6  -2   2      521.94      520.93      8.81 o 
   7  -2   2      403.75      412.03     40.13 o 
   8  -2   2       20.45       19.40      4.94 o 
   9  -2   2       29.83       22.61      4.01 o 
  10  -2   2       57.17       25.18     18.49 o 
 -10  -1   2       12.85        8.97      4.70 o 
  -9  -1   2        2.75        0.15      6.19 o 
  -8  -1   2       42.38       39.93      4.22 o 
  -7  -1   2      235.48      264.89      8.02 o 
  -6  -1   2       50.11       45.87      3.92 o 
  -5  -1   2      460.56      472.19      5.62 o 
  -4  -1   2      509.97      495.90      5.64 o 
  -3  -1   2       11.09       13.69      2.61 o 
  -2  -1   2     5961.15     6028.65     43.52 o 
  -1  -1   2     6835.80     6850.60     58.80 o 
   0  -1   2      126.39      121.44      5.51 o 
   1  -1   2     5828.70     5687.49     48.50 o 
   2  -1   2       80.81       75.04      4.43 o 
   3  -1   2       70.22       89.32      3.54 o 
   4  -1   2      110.43      128.57      4.53 o 
   5  -1   2      471.92      459.18      5.56 o 
   6  -1   2      500.44      513.71     13.39 o 
   7  -1   2      208.34      201.22     10.53 o 
   8  -1   2        1.08        2.76      3.02 o 
   9  -1   2       13.36       11.29      4.51 o 
  10  -1   2       10.65       -0.39      7.87 o 
 -10   0   2        0.14        0.24      3.61 o 
  -9   0   2        3.84        5.51      5.29 o 
  -8   0   2       13.98       14.87      4.63 o 
  -7   0   2       68.65       65.30      4.36 o 
  -6   0   2       24.73       20.53      2.16 o 
  -5   0   2        0.71        0.21      1.61 o 
  -4   0   2     1514.37     1555.12     15.79 o 
  -3   0   2       38.31       60.71      2.20 o 
  -2   0   2     1740.62     1588.24     11.39 o 
  -1   0   2     5160.85     5012.26     41.45 o 
   0   0   2     1518.66     1517.10     14.36 o 
   1   0   2      730.33      656.46     10.84 o 
   2   0   2      163.18      197.05      4.94 o 
   3   0   2       14.17        7.08      3.54 o 
   4   0   2       34.05       41.60     10.03 o 
   5   0   2      324.41      340.54      8.12 o 
   6   0   2      393.18      420.34      7.29 o 
   7   0   2      829.23      852.62     11.43 o 
   8   0   2      354.02      302.96     17.71 o 
   9   0   2       55.56       33.11      5.17 o 
  10   0   2        7.79       15.74     14.56 o 
 -11   1   2       29.18        5.51     17.31 o 
 -10   1   2        6.28        8.26      9.05 o 
  -9   1   2        0.28        0.56      2.72 o 
  -8   1   2      178.94      173.26      6.44 o 
  -7   1   2      171.47      174.77      5.95 o 
  -6   1   2      465.76      506.04      8.31 o 
  -5   1   2      234.24      252.34      3.76 o 
  -4   1   2      492.42      556.87      5.47 o 
  -3   1   2        5.43        3.34      1.95 o 
  -2   1   2      252.01      287.17      3.86 o 
  -1   1   2      797.47      888.83      9.18 o 
   0   1   2     3505.23     3402.45     33.10 o 
   1   1   2      885.70      928.68     11.28 o 
   2   1   2      111.34      108.58      4.81 o 
   3   1   2       22.23       30.30      4.72 o 
   4   1   2       86.17      106.81      4.92 o 
   5   1   2        7.04       12.57      3.23 o 
   6   1   2       19.03       23.85      5.57 o 
   7   1   2       53.90       54.45      8.57 o 
   8   1   2        7.41        4.70      3.77 o 
   9   1   2        4.20        1.13      3.86 o 
 -11   2   2        0.48       -2.75     10.23 o 
 -10   2   2        4.60        1.97     16.13 o 
  -9   2   2       33.37       35.96      7.94 o 
  -8   2   2      299.48      287.62     17.25 o 
  -7   2   2      360.05      380.99     13.32 o 
  -6   2   2      225.58      209.47      5.68 o 
  -5   2   2      947.17      957.83      9.26 o 
  -4   2   2      805.68      755.81      7.55 o 
  -3   2   2        2.63        4.94      2.37 o 
  -2   2   2       20.04       45.35      2.94 o 
  -1   2   2     1788.14     1849.23     16.78 o 
   0   2   2      168.55      162.63      7.28 o 
   1   2   2       40.76       38.92      6.66 o 
   2   2   2        8.26        3.93      4.72 o 
   3   2   2     1497.51     1549.05     28.72 o 
   4   2   2      396.69      355.25      9.05 o 
   5   2   2        9.81        4.65      3.73 o 
   6   2   2        0.47        2.98      3.08 o 
   7   2   2      126.90      134.48      7.79 o 
   8   2   2       23.88       11.08      6.46 o 
   9   2   2        9.47        2.93      5.43 o 
 -11   3   2       10.99       10.23     12.20 o 
 -10   3   2       26.64       14.56     19.28 o 
  -9   3   2      148.08       89.12      3.15 o 
  -8   3   2      278.18      284.94     21.31 o 
  -7   3   2      361.16      336.22     22.95 o 
  -6   3   2      898.49      936.04      8.41 o 
  -5   3   2     1564.69     1548.75     21.04 o 
  -4   3   2      453.21      489.18      5.05 o 
  -3   3   2      249.75      185.36      3.81 o 
  -2   3   2     3922.01     4008.82     25.33 o 
  -1   3   2     6100.23     6232.09     46.25 o 
   0   3   2      452.70      375.66      7.48 o 
   1   3   2      508.27      526.06     11.02 o 
   2   3   2      960.75     1011.98     22.82 o 
   3   3   2     3949.47     3952.69     61.77 o 
   4   3   2     1419.82     1616.30     19.28 o 
   5   3   2      128.59      130.66      9.10 o 
   6   3   2       93.58      105.88      4.63 o 
   7   3   2       84.24       91.64     11.69 o 
   8   3   2       15.01       17.47      5.67 o 
   9   3   2        3.74       24.39     16.13 o 
 -11   4   2       43.96       41.71     14.16 o 
 -10   4   2       31.91        5.90     19.28 o 
  -9   4   2      136.68      156.87     10.00 o 
  -8   4   2      326.33      354.72     11.12 o 
  -7   4   2      825.97      838.75     21.27 o 
  -6   4   2      353.65      384.71      4.14 o 
  -5   4   2      370.74      351.09      8.33 o 
  -4   4   2      232.97      229.16      5.34 o 
  -3   4   2      532.91      485.19      4.87 o 
  -2   4   2      233.23      278.16      4.20 o 
  -1   4   2      103.92       53.42      2.88 o 
   0   4   2      263.16      288.89     18.10 o 
   1   4   2     1251.48     1254.35     25.97 o 
   2   4   2     1660.02     1538.43     31.48 o 
   3   4   2      789.21      761.74     16.92 o 
   4   4   2      614.83      611.65     17.20 o 
   5   4   2      244.61      266.47      9.76 o 
   6   4   2       49.71       51.38      4.41 o 
   7   4   2       20.91       27.52      6.95 o 
   8   4   2       50.56       24.09     13.77 o 
 -11   5   2       12.41       16.53     13.77 o 
 -10   5   2        9.12      -12.98     21.25 o 
  -9   5   2       24.84       28.17      8.33 o 
  -8   5   2      145.31      165.20      9.32 o 
  -7   5   2      321.98      355.49     12.51 o 
  -6   5   2       10.74        8.54      2.76 o 
  -5   5   2       12.07       12.92      2.43 o 
  -4   5   2     1077.35     1099.47     10.68 o 
  -3   5   2     1124.83     1220.59     12.10 o 
  -2   5   2       10.54        2.49      3.06 o 
  -1   5   2        8.72       12.30      3.87 o 
   0   5   2      413.34      380.41      6.71 o 
   1   5   2      566.71      542.06      7.95 o 
   2   5   2      717.14       22.03      1.97 o 
   3   5   2      578.72      562.28      8.48 o 
   4   5   2      829.02      875.70      9.74 o 
   5   5   2      103.31       93.93     10.50 o 
   6   5   2        3.20        8.60      3.26 o 
   7   5   2       66.89       34.53     12.48 o 
   8   5   2      111.69       93.19     39.94 o 
 -10   6   2        4.56       11.02     22.82 o 
  -9   6   2        4.83        1.65      7.09 o 
  -8   6   2       29.39       32.19      9.77 o 
  -7   6   2       45.91       45.01      9.05 o 
  -6   6   2        6.04        7.82      2.76 o 
  -5   6   2       28.05       29.46      5.92 o 
  -4   6   2       45.73       57.90      8.27 o 
  -3   6   2      187.28      173.56      5.83 o 
  -2   6   2      195.83      248.54      6.90 o 
  -1   6   2        0.60        3.74      3.90 o 
   0   6   2       38.29       36.37      4.22 o 
   1   6   2        0.45        1.43      2.69 o 
   2   6   2      386.70      371.37      4.99 o 
   3   6   2      417.46      412.98     24.20 o 
   4   6   2      112.36      121.90     16.72 o 
   5   6   2        4.44        8.55      6.10 o 
   6   6   2        0.53       -6.66      6.66 o 
   7   6   2        2.85        1.62      7.67 o 
 -10   7   2       94.78      115.28     17.31 o 
  -9   7   2       32.81       34.41     11.02 o 
  -8   7   2        0.23        6.03     12.38 o 
  -7   7   2        3.52        2.42      5.98 o 
  -6   7   2       90.33       74.31      4.73 o 
  -5   7   2        5.49        5.91      4.28 o 
  -4   7   2       44.67       53.44      4.65 o 
  -3   7   2       64.62       58.65      3.77 o 
  -2   7   2        1.43        4.11      5.75 o 
  -1   7   2       27.99       22.61      3.48 o 
   0   7   2       21.51       24.17      2.61 o 
   1   7   2        1.51       -0.57      2.25 o 
   2   7   2      234.79      176.39     70.43 o 
   3   7   2       25.76       27.06      8.06 o 
   4   7   2       99.21       98.21      8.45 o 
   5   7   2        1.41        3.52      8.28 o 
   6   7   2        8.17        9.29     12.92 o 
   7   7   2        2.06       -2.26      7.87 o 
 -10   8   2       48.64       27.54     15.34 o 
  -9   8   2      101.69      123.94     26.76 o 
  -8   8   2       30.22       40.86     10.27 o 
  -7   8   2       93.58       60.47     21.52 o 
  -6   8   2      217.45      208.13     15.56 o 
  -5   8   2      320.40      307.95     10.60 o 
  -4   8   2      226.65      224.31      7.11 o 
  -3   8   2      155.17      178.96      8.85 o 
  -2   8   2      293.40      305.01     10.62 o 
  -1   8   2      471.02      512.94     11.02 o 
   0   8   2      285.32      293.64     10.03 o 
   1   8   2      208.51      193.46      9.67 o 
   2   8   2      100.15      124.13      8.66 o 
   3   8   2       12.58       16.39      9.05 o 
   4   8   2       28.46       38.31     10.25 o 
   5   8   2       72.71       81.78      9.45 o 
   6   8   2        0.70       -3.92     13.72 o 
  -9   9   2       39.18       27.54     13.38 o 
  -8   9   2       67.35       83.05      9.60 o 
  -7   9   2      182.64      154.50     49.83 o 
  -6   9   2      182.58      186.60     19.31 o 
  -5   9   2      181.81      176.90      9.30 o 
  -4   9   2      468.33      447.08     12.63 o 
  -3   9   2      349.13      303.84     10.62 o 
  -2   9   2      742.68      744.95     14.99 o 
  -1   9   2      858.01      788.89     28.33 o 
   0   9   2      376.97      383.51     13.94 o 
   1   9   2      112.49      134.55     11.02 o 
   2   9   2       22.94       29.61      7.34 o 
   3   9   2      219.54      190.94     10.53 o 
   4   9   2       49.07       46.98     10.84 o 
   5   9   2       58.53       47.57     20.07 o 
  -9  10   2        5.64        5.51     21.64 o 
  -8  10   2       20.75       28.72     21.25 o 
  -7  10   2      117.72      127.93     26.95 o 
  -6  10   2      335.55      234.83     38.39 o 
  -5  10   2      164.63      146.96     11.98 o 
  -4  10   2      130.29      122.34      6.19 o 
  -3  10   2       10.93       11.03      5.00 o 
  -2  10   2        2.96        6.91      4.21 o 
  -1  10   2      161.05      174.33     17.51 o 
   0  10   2      447.28      478.99     14.62 o 
   1  10   2      127.63      138.64     14.95 o 
   2  10   2       95.24      103.72     11.42 o 
   3  10   2       30.15       37.77     11.21 o 
   4  10   2        0.55       14.95     10.52 o 
  -8  11   2        0.24       -4.72     11.41 o 
  -7  11   2        3.87       -3.93      9.84 o 
  -6  11   2      130.42       82.55      9.37 o 
  -5  11   2       46.96       47.69      7.53 o 
  -4  11   2       23.73       24.01      4.66 o 
  -3  11   2       26.17       19.30      5.26 o 
  -2  11   2        1.22        6.19      5.54 o 
  -1  11   2       40.46       44.22      8.41 o 
   0  11   2      129.79      114.67      9.29 o 
   1  11   2       50.78       61.61     11.20 o 
   2  11   2       29.34       31.96      9.64 o 
   3  11   2       35.57       48.49     10.36 o 
  -7  12   2        1.71       -3.93     10.62 o 
  -6  12   2        0.60        2.13      5.98 o 
  -5  12   2        0.04       -2.04      7.06 o 
  -4  12   2       10.83        2.48      4.71 o 
  -3  12   2        5.60       -4.37      6.91 o 
  -2  12   2        6.22        3.89     10.25 o 
  -1  12   2        0.07       -3.75      8.28 o 
   0  12   2        3.65        2.05      8.26 o 
   1  12   2       25.68       29.93      9.01 o 
  -4  13   2        6.34       16.40     11.21 o 
  -3  13   2        0.66        1.85      9.85 o 
  -2  13   2        3.98        1.61      7.28 o 
  -1 -14   3       10.38        7.33      9.57 o 
   0 -14   3        7.69        7.87      6.96 o 
   1 -14   3       11.99        9.22      7.54 o 
   2 -14   3       69.29       42.45      7.37 o 
   3 -14   3       45.31       33.51      5.83 o 
   4 -14   3       16.72       21.38      8.84 o 
   5 -14   3        7.32       -3.54      7.87 o 
  -3 -13   3      222.57      267.64     14.36 o 
  -2 -13   3      303.80      315.00     15.43 o 
  -1 -13   3      166.64      171.06     11.90 o 
   0 -13   3       60.66       77.70      7.79 o 
   1 -13   3       33.68       31.14      5.23 o 
   2 -13   3       96.11      110.66      6.79 o 
   3 -13   3      204.84      205.02      9.00 o 
   4 -13   3       38.47       45.70     18.01 o 
   5 -13   3       33.22       23.06     11.09 o 
   6 -13   3       13.91       31.08     10.23 o 
   7 -13   3        9.05       14.95     11.02 o 
  -4 -12   3       99.29      109.98     15.94 o 
  -3 -12   3      157.15      152.27     25.97 o 
  -2 -12   3       87.12       97.18     21.64 o 
  -1 -12   3       55.97       60.59     18.10 o 
   0 -12   3       62.81       54.73      4.89 o 
   1 -12   3       23.26       21.08      3.52 o 
   2 -12   3       55.69       63.02      5.21 o 
   3 -12   3      489.16      423.20     14.36 o 
   4 -12   3      102.74      100.97     12.30 o 
   5 -12   3       95.16       85.40     15.86 o 
   6 -12   3      131.58      170.76     21.64 o 
  -5 -11   3       35.60       30.69     13.38 o 
  -4 -11   3       45.58       14.56     20.07 o 
  -3 -11   3       33.49       37.38     20.07 o 
  -2 -11   3       46.01       46.03     10.23 o 
  -1 -11   3       84.56       92.07     10.23 o 
   0 -11   3      186.57      186.47      9.44 o 
   1 -11   3       15.06       18.89      6.10 o 
   2 -11   3      329.78      367.99     12.39 o 
   3 -11   3       13.07       15.99      3.84 o 
   4 -11   3      171.97      156.68     13.00 o 
   5 -11   3       96.62       78.03     10.69 o 
   6 -11   3      329.64      387.16     25.18 o 
   7 -11   3      384.11      453.27     18.49 o 
   8 -11   3      107.36      121.58     25.97 o 
  -6 -10   3        3.66       -1.18     10.62 o 
  -5 -10   3       20.05        5.11     19.28 o 
  -4 -10   3       19.29       17.71     18.10 o 
  -3 -10   3        0.72       -7.48      9.05 o 
  -2 -10   3       32.04       27.15      8.66 o 
  -1 -10   3        0.13        2.66      4.13 o 
   0 -10   3       56.97       62.92      5.45 o 
   1 -10   3      360.58      367.22      7.10 o 
   2 -10   3        0.90        7.01      5.98 o 
   3 -10   3        1.05        1.03      5.46 o 
   4 -10   3      422.65      378.96     24.13 o 
   5 -10   3       99.90       73.78      8.77 o 
   6 -10   3      164.27      182.57     12.98 o 
   7 -10   3      122.45      147.55     22.82 o 
   8 -10   3       29.16       40.53     12.98 o 
   9 -10   3        0.26      -21.64     23.61 o 
  -7  -9   3        3.99        1.97     18.10 o 
  -6  -9   3       32.92       31.87     11.80 o 
  -5  -9   3       64.41       76.33     21.25 o 
  -4  -9   3        0.26        1.18     13.77 o 
  -3  -9   3        4.95        9.44      7.87 o 
  -2  -9   3        9.94        4.33      7.08 o 
  -1  -9   3       38.73       37.63      5.71 o 
   0  -9   3      171.14      193.68      6.65 o 
   1  -9   3       24.61       42.17     12.00 o 
   2  -9   3      190.92      185.69      7.93 o 
   3  -9   3      400.90      393.76      9.97 o 
   4  -9   3       42.30       44.64      2.83 o 
   5  -9   3       13.30       13.95      1.88 o 
   6  -9   3       10.08        8.66     15.34 o 
   7  -9   3        0.25        1.57      9.05 o 
   8  -9   3        3.49        4.33     18.49 o 
   9  -9   3        0.20        3.93     11.80 o 
  -8  -8   3       39.82       23.21     12.20 o 
  -7  -8   3       50.36       42.89     20.46 o 
  -6  -8   3      162.73      178.24     13.77 o 
  -5  -8   3      183.88      191.22     22.03 o 
  -4  -8   3        6.17        3.54      7.48 o 
  -3  -8   3       11.91       20.46      7.87 o 
  -2  -8   3      148.51      178.24      9.84 o 
  -1  -8   3       83.29       81.45      7.87 o 
   0  -8   3      303.74      285.03      7.87 o 
   1  -8   3      203.58      209.65      5.86 o 
   2  -8   3      159.81      169.08      7.17 o 
   3  -8   3      766.17      832.28     12.44 o 
   4  -8   3      106.62      106.44      8.85 o 
   5  -8   3        0.32       -0.79     11.80 o 
   6  -8   3       46.39       60.20      9.84 o 
   7  -8   3       20.28       35.80     18.89 o 
   8  -8   3       49.71       78.30     12.98 o 
   9  -8   3        6.81       22.03     12.59 o 
  -8  -7   3      160.45      156.20     14.16 o 
  -7  -7   3      474.46      437.53     28.72 o 
  -6  -7   3      357.30      373.79     15.34 o 
  -5  -7   3      117.40      132.99     18.10 o 
  -4  -7   3       56.00       44.07     14.56 o 
  -3  -7   3      340.07      335.23     11.41 o 
  -2  -7   3     2319.87     2317.97     20.16 o 
  -1  -7   3     1329.67     1378.61     11.96 o 
   0  -7   3      631.58      617.80      7.62 o 
   1  -7   3     1832.90     1752.95     15.23 o 
   2  -7   3     1131.17     1130.54      8.99 o 
   3  -7   3      254.43      226.11      6.10 o 
   4  -7   3      786.07      793.15     14.56 o 
   5  -7   3      239.36      263.22     11.41 o 
   6  -7   3       63.69      121.58     18.10 o 
   7  -7   3        0.61       -1.97      8.26 o 
   8  -7   3       25.10       39.74     11.80 o 
   9  -7   3       67.50       69.25     24.00 o 
  -9  -6   3        3.76        7.08      9.44 o 
  -8  -6   3       64.03       76.72     11.02 o 
  -7  -6   3      162.74      182.57     20.07 o 
  -6  -6   3      163.47      172.34     11.02 o 
  -5  -6   3       29.61       17.31      7.48 o 
  -4  -6   3      192.47      185.58     23.02 o 
  -3  -6   3      291.77      273.30      8.10 o 
  -2  -6   3      505.92      507.97     11.68 o 
  -1  -6   3      511.18      455.51      6.81 o 
   0  -6   3     1636.16     1584.35     30.69 o 
   1  -6   3     1487.82     1540.78     22.23 o 
   2  -6   3      673.42      636.58      6.65 o 
   3  -6   3      343.41      259.08      3.90 o 
   4  -6   3     1918.30     1940.02     56.66 o 
   5  -6   3      212.29      236.47     17.71 o 
   6  -6   3       24.09       28.72      8.66 o 
   7  -6   3        7.97        2.75      8.26 o 
   8  -6   3       16.90       25.57     18.89 o 
   9  -6   3      102.32      158.17     25.57 o 
  -9  -5   3        4.09        1.57      7.48 o 
  -8  -5   3        3.57        1.97     12.98 o 
  -7  -5   3        0.55        9.84      7.08 o 
  -6  -5   3      192.46      201.45     16.53 o 
  -5  -5   3       69.34       64.12      5.51 o 
  -4  -5   3      127.81      110.65      3.60 o 
  -3  -5   3      318.56      334.25      6.35 o 
  -2  -5   3      738.69      628.16     19.28 o 
  -1  -5   3     1522.57     1495.23     17.67 o 
   0  -5   3      719.19      686.42     10.29 o 
   1  -5   3      306.04      289.05      4.17 o 
   2  -5   3     6156.85     6776.45     59.41 o 
   3  -5   3     3162.71     3524.06     24.60 o 
   4  -5   3      601.21      560.89      8.03 o 
   5  -5   3      149.08      154.63      9.44 o 
   6  -5   3        7.50       15.34      7.87 o 
   7  -5   3      195.77      247.88     21.25 o 
   8  -5   3      230.36      275.03     24.39 o 
   9  -5   3      179.43      218.76     15.74 o 
 -10  -4   3        1.75       12.03      7.14 o 
  -9  -4   3        9.58       10.62     13.38 o 
  -8  -4   3        0.29       -6.30      6.69 o 
  -7  -4   3        9.67       11.41     11.02 o 
  -6  -4   3       98.24      100.29      5.42 o 
  -5  -4   3        0.84       -0.65      3.09 o 
  -4  -4   3     1083.57     1125.10     11.03 o 
  -3  -4   3       54.95       60.82      3.52 o 
  -2  -4   3     1359.25     1322.04     13.08 o 
  -1  -4   3      999.64     1016.26     22.03 o 
   0  -4   3     1453.07     1552.65     18.69 o 
   1  -4   3       71.75       77.30      3.74 o 
   2  -4   3     2799.58     2980.91     25.31 o 
   3  -4   3     1378.34     1451.72     38.17 o 
   4  -4   3        0.62        0.21      1.37 o 
   5  -4   3       17.04        9.33      4.72 o 
   6  -4   3       15.95       14.08      2.21 o 
   7  -4   3       72.07       48.85      5.55 o 
   8  -4   3       11.94       12.20     16.13 o 
   9  -4   3       99.03      132.60     13.77 o 
 -10  -3   3       13.34       10.22      6.89 o 
  -9  -3   3      115.81      128.27      9.05 o 
  -8  -3   3       33.09       29.90     11.41 o 
  -7  -3   3       16.73       12.91      3.49 o 
  -6  -3   3        3.38        8.50      7.01 o 
  -5  -3   3      169.64      177.70      4.08 o 
  -4  -3   3     1381.51     1406.87     16.20 o 
  -3  -3   3      276.60      270.64      9.63 o 
  -2  -3   3      153.07      132.61      4.17 o 
  -1  -3   3      726.66      809.34      9.97 o 
   0  -3   3      136.74      155.13      6.38 o 
   1  -3   3      153.53      155.53      5.11 o 
   2  -3   3      323.75      333.67     12.20 o 
   3  -3   3      779.47      918.61      9.17 o 
   4  -3   3        1.31        2.63      2.14 o 
   5  -3   3      186.22      187.68      5.38 o 
   6  -3   3        1.50        2.82      2.48 o 
   7  -3   3        2.33        1.95      2.67 o 
   8  -3   3        8.62        5.88      2.84 o 
   9  -3   3       19.45       15.74      9.84 o 
 -10  -2   3       75.27       49.18     12.59 o 
  -9  -2   3      186.75      152.84     86.17 o 
  -8  -2   3      207.18      238.04     10.02 o 
  -7  -2   3        6.11        6.65      2.81 o 
  -6  -2   3       55.40       67.21      4.28 o 
  -5  -2   3      473.63      470.48      8.09 o 
  -4  -2   3     2976.59     3082.22     39.47 o 
  -3  -2   3     3826.70     3724.64     27.87 o 
  -2  -2   3    10551.33    11052.56    102.91 o 
  -1  -2   3     2808.74     2596.83     28.33 o 
   0  -2   3      950.92     1004.04     11.34 o 
   1  -2   3      273.08      234.03      4.31 o 
   2  -2   3      469.52      397.79      6.96 o 
   3  -2   3       43.25       52.33      3.87 o 
   4  -2   3       10.53       14.16      3.15 o 
   5  -2   3      225.67      217.30     24.79 o 
   6  -2   3      368.21      356.24      9.14 o 
   7  -2   3       41.42       36.44      4.55 o 
   8  -2   3       62.10       48.84      6.11 o 
   9  -2   3        9.22        6.30      8.66 o 
 -10  -1   3       59.75       49.94     32.85 o 
  -9  -1   3      158.57      160.42     10.64 o 
  -8  -1   3      728.22      728.20     10.29 o 
  -7  -1   3      988.74     1056.16     16.41 o 
  -6  -1   3      663.36      689.33      7.46 o 
  -5  -1   3      772.36      749.40      6.65 o 
  -4  -1   3     1342.85     1254.01     11.23 o 
  -3  -1   3      525.27      542.29      7.64 o 
  -2  -1   3     5333.63     5693.51     50.45 o 
  -1  -1   3       33.84       33.74      9.25 o 
   0  -1   3     1137.32      948.16     10.43 o 
   1  -1   3     1225.23     1240.83     11.82 o 
   2  -1   3      506.72      500.90      6.98 o 
   3  -1   3       70.85       79.22      4.98 o 
   4  -1   3      135.33      137.32      9.05 o 
   5  -1   3     1056.82     1148.51     19.28 o 
   6  -1   3      477.46      488.34      7.05 o 
   7  -1   3      612.66      607.97     21.03 o 
   8  -1   3       50.25       50.32      6.32 o 
   9  -1   3        0.26        0.07      2.91 o 
 -11   0   3       11.52       -4.33      9.44 o 
 -10   0   3       37.60       18.63      6.66 o 
  -9   0   3       44.70       39.81      6.94 o 
  -8   0   3      193.00      217.16      8.33 o 
  -7   0   3      641.47      675.15     14.82 o 
  -6   0   3      347.41      370.00      5.30 o 
  -5   0   3      797.89      813.23      7.93 o 
  -4   0   3     1833.58     1936.84     13.37 o 
  -3   0   3        7.43        1.25      2.28 o 
  -2   0   3      122.59      157.06      4.15 o 
  -1   0   3     3078.82     2830.71     26.99 o 
   0   0   3     1856.85     1831.31     19.10 o 
   1   0   3     1427.50     1321.79     12.66 o 
   2   0   3       35.93       63.27      5.82 o 
   3   0   3       13.64       22.60      3.93 o 
   4   0   3      413.43      448.54     14.56 o 
   5   0   3     1315.42     1276.22     37.18 o 
   6   0   3      907.99      959.30     12.90 o 
   7   0   3     2191.36     2221.06     46.10 o 
   8   0   3      723.33      657.20     35.31 o 
   9   0   3        4.79       -1.78      4.88 o 
 -11   1   3        0.23       -2.75      9.84 o 
 -10   1   3       11.82        1.57     15.34 o 
  -9   1   3       62.86       62.80      6.84 o 
  -8   1   3        2.60        0.95      2.52 o 
  -7   1   3      120.52      115.95      4.31 o 
  -6   1   3      143.95      146.94      3.45 o 
  -5   1   3      595.01      625.66      6.74 o 
  -4   1   3       79.12       72.17      2.67 o 
  -3   1   3       37.21       43.27      4.12 o 
  -2   1   3      312.98      350.86      5.27 o 
  -1   1   3     2454.50     2403.63     25.46 o 
   0   1   3     3762.06     3746.51     32.69 o 
   1   1   3     2024.34     1899.77     19.10 o 
   2   1   3     2913.17     3035.58     57.45 o 
   3   1   3     1258.02     1408.58     20.85 o 
   4   1   3       87.24       68.86     11.41 o 
   5   1   3      589.27      629.93     10.53 o 
   6   1   3      285.15      258.73      6.05 o 
   7   1   3       87.46       94.69      5.85 o 
   8   1   3      202.82      197.64      5.96 o 
   9   1   3        2.36        3.02      5.28 o 
 -11   2   3        6.70        8.66     11.41 o 
 -10   2   3        1.80       -0.08      7.32 o 
  -9   2   3       28.59       16.45      4.42 o 
  -8   2   3       53.45       52.30      5.06 o 
  -7   2   3        6.52        3.55      2.80 o 
  -6   2   3        0.46        0.83      2.52 o 
  -5   2   3      155.89      162.53      3.19 o 
  -4   2   3      578.35      634.93      6.30 o 
  -3   2   3      305.35      301.42      4.52 o 
  -2   2   3      308.52      335.11      4.51 o 
  -1   2   3      610.10      638.62      7.93 o 
   0   2   3     1318.72     1171.50     13.67 o 
   1   2   3       19.39       20.06      4.65 o 
   2   2   3     1034.01     1150.54     16.92 o 
   3   2   3      387.29      378.11     10.62 o 
   4   2   3       21.47       29.12      7.08 o 
   5   2   3      271.42      261.02      7.93 o 
   6   2   3      120.04      142.31      7.45 o 
   7   2   3        0.34        3.22      4.80 o 
   8   2   3       86.94       85.86      8.88 o 
   9   2   3       14.22       10.97      4.99 o 
 -11   3   3       46.00       30.30     13.77 o 
 -10   3   3       25.35       21.38      9.70 o 
  -9   3   3        0.36       -0.93      3.68 o 
  -8   3   3       65.43       70.92      5.22 o 
  -7   3   3      382.64      419.63      6.81 o 
  -6   3   3       26.37       31.18      2.33 o 
  -5   3   3       63.42       60.72      2.58 o 
  -4   3   3       73.86       65.33      4.77 o 
  -3   3   3        9.05        9.71      3.89 o 
  -2   3   3       64.03       60.56      2.94 o 
  -1   3   3      194.43      215.48      4.00 o 
   0   3   3      319.81      344.94     10.25 o 
   1   3   3       85.02       96.23      5.63 o 
   2   3   3      291.89      336.41     10.62 o 
   3   3   3       63.35       87.74      8.66 o 
   4   3   3       59.63       57.05      8.66 o 
   5   3   3       33.89       24.45      8.64 o 
   6   3   3       13.34       13.82      5.20 o 
   7   3   3        8.05        5.21      3.91 o 
   8   3   3        1.39        1.84      4.38 o 
 -11   4   3       36.60       31.08     25.18 o 
 -10   4   3      107.97      117.00     12.70 o 
  -9   4   3       59.45       76.99      8.89 o 
  -8   4   3      185.79      179.30     12.66 o 
  -7   4   3     1646.06     1711.10     17.38 o 
  -6   4   3      389.44      432.78      6.53 o 
  -5   4   3      198.74      192.04      4.52 o 
  -4   4   3      249.32      240.17      4.27 o 
  -3   4   3       14.52       28.27      2.97 o 
  -2   4   3       11.28       12.30      2.98 o 
  -1   4   3      447.72      385.94      8.17 o 
   0   4   3       23.64       12.16      6.50 o 
   1   4   3      569.81      530.78     13.38 o 
   2   4   3      578.93      598.45     14.95 o 
   3   4   3      104.35      123.55     17.31 o 
   4   4   3      106.96       88.34      8.85 o 
   5   4   3       71.12       83.83      5.56 o 
   6   4   3        4.40        1.59      3.85 o 
   7   4   3       15.24        8.09      4.95 o 
   8   4   3       15.25        7.13      6.66 o 
 -10   5   3       84.21       99.96     12.70 o 
  -9   5   3       28.22       33.44      8.48 o 
  -8   5   3      251.41      239.84     10.43 o 
  -7   5   3       20.18       20.87      2.26 o 
  -6   5   3      228.30      251.94      5.71 o 
  -5   5   3      370.62      393.43      5.32 o 
  -4   5   3      944.48      962.25     10.80 o 
  -3   5   3     2008.88     2221.59     18.30 o 
  -2   5   3     2068.10     2186.10     19.18 o 
  -1   5   3     1081.75     1144.79     20.17 o 
   0   5   3      458.78      444.33     13.57 o 
   1   5   3      351.40      269.23     40.92 o 
   2   5   3      702.94      712.55     27.15 o 
   3   5   3      513.13      505.60     25.57 o 
   4   5   3      141.78      163.42     27.35 o 
   5   5   3       82.61       63.07      4.67 o 
   6   5   3       53.49       58.81      6.91 o 
   7   5   3        8.88        5.73      8.06 o 
 -10   6   3       51.87       95.38     28.53 o 
  -9   6   3      123.96      120.32     10.56 o 
  -8   6   3        3.47        6.29      8.75 o 
  -7   6   3       30.76       27.31      3.17 o 
  -6   6   3       94.56       93.30      8.91 o 
  -5   6   3      127.27      132.73      4.21 o 
  -4   6   3     1135.48     1214.69     15.16 o 
  -3   6   3     1541.82     1612.14     19.57 o 
  -2   6   3      964.75     1045.77     12.60 o 
  -1   6   3      609.58      608.01      8.66 o 
   0   6   3      536.87      539.84     10.56 o 
   1   6   3     1373.23     1337.03     20.07 o 
   2   6   3     2700.68     2814.15     68.66 o 
   3   6   3      748.84      784.13      9.04 o 
   4   6   3      229.61      194.60     17.66 o 
   5   6   3       62.23       77.42      9.05 o 
   6   6   3        4.81       -0.12      8.22 o 
   7   6   3        3.52        4.06     12.48 o 
 -10   7   3        0.45        7.51     12.39 o 
  -9   7   3       15.89       23.62     15.29 o 
  -8   7   3      138.05      159.30     12.04 o 
  -7   7   3        2.39        4.90      3.49 o 
  -6   7   3        1.27        0.03      4.45 o 
  -5   7   3       63.96       70.10     12.63 o 
  -4   7   3      711.27      677.35     10.64 o 
  -3   7   3      771.39      820.23     18.30 o 
  -2   7   3      346.73      358.29      7.47 o 
  -1   7   3      107.53      123.15      6.89 o 
   0   7   3       90.70       87.31      6.27 o 
   1   7   3       15.50       21.14      3.93 o 
   2   7   3       28.38       34.38      5.51 o 
   3   7   3       71.93       62.17      9.64 o 
   4   7   3      131.38      142.33     12.01 o 
   5   7   3       70.91       82.21      9.13 o 
   6   7   3       49.61       47.33     11.15 o 
 -10   8   3        0.05        5.07      9.17 o 
  -9   8   3        0.27        9.84     15.29 o 
  -8   8   3        2.03        6.52      9.00 o 
  -7   8   3       11.20        7.10      3.30 o 
  -6   8   3       29.42       18.76      4.92 o 
  -5   8   3       65.42       56.06     12.10 o 
  -4   8   3      108.80       95.14      6.91 o 
  -3   8   3      125.44      113.78     17.31 o 
  -2   8   3        0.79       -2.23      3.63 o 
  -1   8   3        0.61        4.34      3.23 o 
   0   8   3       39.31       40.95      7.28 o 
   1   8   3        4.31        2.09      2.62 o 
   2   8   3        4.71       -4.37      6.14 o 
   3   8   3        5.56        6.64      7.06 o 
   4   8   3        6.04        3.06      7.17 o 
   5   8   3       34.91       30.78     11.72 o 
  -9   9   3       25.37       19.08     13.57 o 
  -8   9   3       54.05       56.56     11.68 o 
  -7   9   3       47.13       41.22      8.69 o 
  -6   9   3       75.86       61.45     14.75 o 
  -5   9   3      104.77      102.47      5.95 o 
  -4   9   3      113.29      107.73      7.14 o 
  -3   9   3        0.17       -1.76      6.81 o 
  -2   9   3        6.34        9.44      5.56 o 
  -1   9   3      102.25      108.03     10.43 o 
   0   9   3       73.68       63.52     12.48 o 
   1   9   3       25.74       23.73      8.51 o 
   2   9   3        7.83       11.16      7.45 o 
   3   9   3       39.26       37.28      9.25 o 
   4   9   3       41.88       48.74     15.94 o 
  -8  10   3        3.86        3.73      7.65 o 
  -7  10   3       16.44        7.70      9.05 o 
  -6  10   3      166.56      134.86     19.17 o 
  -5  10   3      112.42       99.01      6.07 o 
  -4  10   3       70.12       51.96     16.61 o 
  -3  10   3       17.15        4.82      4.80 o 
  -2  10   3        7.22        0.22      3.91 o 
  -1  10   3       97.02       77.10      7.42 o 
   0  10   3      100.68      104.76      8.96 o 
   1  10   3        8.71       11.85     12.93 o 
   2  10   3       20.70       24.63      9.89 o 
   3  10   3       24.74       19.24     15.68 o 
  -7  11   3      150.70      140.86     14.56 o 
  -6  11   3      180.66      137.07     20.99 o 
  -5  11   3       61.13       48.51      7.67 o 
  -4  11   3       20.76       12.23      5.68 o 
  -3  11   3       50.65       49.69      9.86 o 
  -2  11   3       84.19       64.46     14.82 o 
  -1  11   3       89.53      108.63     14.79 o 
   0  11   3      100.37      122.98     12.08 o 
   1  11   3      115.89      121.90     13.18 o 
   2  11   3       73.23       62.75     17.81 o 
  -6  12   3       85.43       34.17      6.32 o 
  -5  12   3       25.71       20.99      6.28 o 
  -4  12   3       12.04        6.44      4.27 o 
  -3  12   3       58.19       30.36     15.94 o 
  -2  12   3       16.15        9.70      6.89 o 
  -1  12   3       41.92       22.37      9.47 o 
   0  12   3       78.10       83.85     17.03 o 
   2 -15   4       55.53       50.19     19.48 o 
  -2 -14   4        3.78       -6.45      9.66 o 
  -1 -14   4        2.78       11.84      9.21 o 
   0 -14   4        0.69        5.11      6.40 o 
   1 -14   4        0.20        3.31      6.96 o 
   2 -14   4        6.07       10.07      4.07 o 
   3 -14   4        5.24        8.64      4.17 o 
   4 -14   4       22.20       14.43      3.78 o 
   5 -14   4        4.83        6.69     14.56 o 
  -3 -13   4       57.60       33.05     24.39 o 
  -2 -13   4       48.69       32.66     21.64 o 
  -1 -13   4        1.15        7.48     16.92 o 
   0 -13   4       76.36       52.04      9.44 o 
   1 -13   4        2.10        2.57      4.86 o 
   2 -13   4       32.10       18.06      7.64 o 
   3 -13   4       14.43        9.84      4.79 o 
   4 -13   4       45.85       52.05     15.61 o 
   5 -13   4       10.75       12.98      8.66 o 
   6 -13   4        3.73        5.90      9.44 o 
  -5 -12   4       25.08       31.48     24.79 o 
  -4 -12   4       92.27       95.61     25.97 o 
  -3 -12   4      130.92      159.35     24.79 o 
  -2 -12   4       36.17       40.53     11.02 o 
  -1 -12   4        8.74        5.77      2.33 o 
   0 -12   4        9.23        6.28      4.78 o 
   1 -12   4       28.52       32.12      3.99 o 
   2 -12   4        4.97        4.47      4.88 o 
   3 -12   4       36.23       49.42      6.10 o 
   4 -12   4      100.29       99.80      9.43 o 
   5 -12   4       39.65       26.26      6.84 o 
   6 -12   4       19.49       24.39     17.71 o 
   7 -12   4       55.62       69.25     22.43 o 
  -6 -11   4       14.47       16.53     12.98 o 
  -5 -11   4       22.34       31.08     22.43 o 
  -4 -11   4       56.50       64.13     22.03 o 
  -3 -11   4      199.37      217.19     14.16 o 
  -2 -11   4      138.44      148.33     12.20 o 
  -1 -11   4      181.30      161.46     15.54 o 
   0 -11   4      170.44      166.30      7.14 o 
   1 -11   4       41.94       44.64      5.42 o 
   2 -11   4       13.29       15.70      4.33 o 
   3 -11   4        1.01        4.89      4.72 o 
   4 -11   4      127.63      138.31     27.94 o 
   5 -11   4      151.82      100.39      7.87 o 
   6 -11   4      202.21      216.40     14.16 o 
   7 -11   4      235.90      295.09     16.92 o 
   8 -11   4       68.44       89.32     25.18 o 
  -6 -10   4       73.50      104.66     14.56 o 
  -5 -10   4       48.27       55.08     22.03 o 
  -4 -10   4        1.80       -9.84      9.84 o 
  -3 -10   4        3.30       -6.30      8.66 o 
  -2 -10   4       68.58       79.87      9.84 o 
  -1 -10   4      388.78      386.38     22.23 o 
   0 -10   4      567.64      566.24     24.59 o 
   1 -10   4     1104.86     1094.51     19.28 o 
   2 -10   4     2356.01     2449.56     31.67 o 
   3 -10   4      722.02      756.87     11.88 o 
   4 -10   4      312.08      291.02     30.49 o 
   5 -10   4      326.34      297.08     25.68 o 
   6 -10   4      331.50      373.79     15.74 o 
   7 -10   4      199.68      243.16     25.18 o 
   8 -10   4       57.04       72.79     14.16 o 
   9 -10   4        1.27      -12.20     22.82 o 
  -7  -9   4       12.17       13.38     11.41 o 
  -6  -9   4       30.74       15.34     11.02 o 
  -4  -9   4       18.91       18.10      9.05 o 
  -3  -9   4        9.12       16.53      7.87 o 
  -2  -9   4      337.83      330.40     24.39 o 
  -1  -9   4      224.03      243.49     13.57 o 
   0  -9   4      284.78      286.55      6.94 o 
   1  -9   4      442.86      447.83     10.30 o 
   2  -9   4      408.78      390.30     10.41 o 
   3  -9   4        8.33       18.75      7.48 o 
   4  -9   4      139.83      138.31      8.85 o 
   5  -9   4      303.26      271.17      7.87 o 
   6  -9   4      384.35      406.05     24.79 o 
   7  -9   4      157.78      195.16     13.77 o 
   8  -9   4       52.52       77.51     13.38 o 
   9  -9   4        9.77        6.69     21.64 o 
  -8  -8   4        0.10        3.54     10.62 o 
  -7  -8   4        2.19       -3.54      9.84 o 
  -6  -8   4        1.03        8.26      9.44 o 
  -4  -8   4       91.34      152.66     18.10 o 
  -3  -8   4       33.66       27.71      5.15 o 
  -2  -8   4        4.02        3.91      5.51 o 
  -1  -8   4       23.00       28.33      7.93 o 
   0  -8   4      337.20      337.47      7.86 o 
   1  -8   4      144.59      142.70      3.62 o 
   2  -8   4       80.70       87.64      5.11 o 
   3  -8   4       11.77       11.47      3.23 o 
   4  -8   4       78.20       87.13     12.00 o 
   5  -8   4      190.77      169.89     24.20 o 
   6  -8   4        2.89       13.77      8.66 o 
   7  -8   4        0.48       -2.36      9.05 o 
   8  -8   4       27.86       29.90     20.46 o 
   9  -8   4       17.05       31.87     13.38 o 
  -8  -7   4       36.87       32.66     11.02 o 
  -6  -7   4       78.83       88.13     10.62 o 
  -5  -7   4      107.30      102.25      7.87 o 
  -4  -7   4       20.66       22.73      2.22 o 
  -3  -7   4       23.57       29.26      5.16 o 
  -2  -7   4      267.90      254.75      6.66 o 
  -1  -7   4        3.71        7.21      4.40 o 
   0  -7   4      581.35      636.96      8.20 o 
   1  -7   4      249.33      241.78     10.23 o 
   2  -7   4       11.63       15.06      4.15 o 
   3  -7   4       14.85       11.58      3.13 o 
   4  -7   4      128.39      135.44      5.17 o 
   5  -7   4       10.14        7.08      7.48 o 
   6  -7   4        6.87       11.02     14.56 o 
   7  -7   4        2.55       16.92     16.53 o 
   8  -7   4       24.70       24.39     11.41 o 
   9  -7   4        3.07       -0.39     10.23 o 
  -9  -6   4        0.62        6.30     15.74 o 
  -8  -6   4        7.28        6.30      8.66 o 
  -7  -6   4       18.31       14.95     15.74 o 
  -6  -6   4       12.83       12.59      4.33 o 
  -5  -6   4      236.72      264.92     16.01 o 
  -4  -6   4      230.65      234.92      4.87 o 
  -3  -6   4       78.02       30.90     15.62 o 
  -2  -6   4      990.99      940.67     12.85 o 
  -1  -6   4      645.38      601.33      8.20 o 
   0  -6   4      921.00      840.42     12.38 o 
   1  -6   4     1258.64     1332.43     15.15 o 
   2  -6   4      373.65      381.05      6.94 o 
   3  -6   4       42.87       35.18      4.13 o 
   4  -6   4      566.37      561.64      7.93 o 
   5  -6   4        4.19        4.21      1.23 o 
   6  -6   4        4.57        7.08      7.87 o 
   7  -6   4       67.35       69.25     11.02 o 
   8  -6   4       53.31       74.36     12.20 o 
   9  -6   4        1.45       17.71     20.85 o 
  -9  -5   4        9.11        3.93      8.26 o 
  -7  -5   4      119.75      130.04      6.33 o 
  -6  -5   4       27.98       42.03      5.83 o 
  -5  -5   4      684.60      714.82     16.58 o 
  -4  -5   4     1694.81     1669.56     14.65 o 
  -3  -5   4       89.25      113.41      7.28 o 
  -2  -5   4     1538.59     1373.69     14.18 o 
  -1  -5   4     1132.42      958.65     12.79 o 
   0  -5   4      587.61      542.73     22.03 o 
   1  -5   4     3276.34     3419.39     30.42 o 
   2  -5   4     3999.68     4279.31     36.95 o 
   3  -5   4     1559.03     1584.63     15.02 o 
   4  -5   4     1210.86     1261.38     13.24 o 
   5  -5   4       66.53       60.12      2.60 o 
   6  -5   4        1.08        1.49      1.21 o 
   7  -5   4      237.28      283.68     13.77 o 
   8  -5   4      174.37      219.55     24.00 o 
   9  -5   4       58.58       24.79     20.46 o 
 -10  -4   4       13.26       39.35     15.34 o 
  -9  -4   4       33.78       28.72     14.16 o 
  -8  -4   4       58.73       68.34     12.20 o 
  -7  -4   4       95.30      101.33     20.17 o 
  -6  -4   4       26.43       21.55      5.44 o 
  -5  -4   4      949.56      975.94      9.49 o 
  -4  -4   4     9440.20    10029.38    123.00 o 
  -3  -4   4     6676.25     6921.77     66.72 o 
  -2  -4   4      709.89      608.21     13.18 o 
  -1  -4   4     1468.72     1386.03     13.35 o 
   0  -4   4       99.99      116.80      3.75 o 
   1  -4   4       20.11       24.25      4.31 o 
   2  -4   4      485.73      427.11      6.49 o 
   3  -4   4     1095.16      950.60     11.61 o 
   4  -4   4      479.00      456.63      6.40 o 
   5  -4   4      352.91      364.84     10.03 o 
   6  -4   4       43.73       50.29      5.90 o 
   7  -4   4       73.58       62.78     13.77 o 
   8  -4   4      185.72      118.66      8.85 o 
   9  -4   4      150.60      188.47     24.39 o 
 -10  -3   4        0.24        3.54      6.69 o 
  -9  -3   4       17.27        4.98      5.28 o 
  -8  -3   4        3.47        6.39      4.94 o 
  -7  -3   4      117.15      132.62      7.05 o 
  -6  -3   4       73.03       73.91      5.10 o 
  -5  -3   4       14.34       15.80      3.38 o 
  -4  -3   4     2995.26     3143.04     25.60 o 
  -3  -3   4     4579.38     4520.97     40.62 o 
  -2  -3   4      146.29      179.04      5.60 o 
  -1  -3   4      505.85      374.14      5.98 o 
   0  -3   4      284.94      266.29      8.66 o 
   1  -3   4       14.54       23.27      4.71 o 
   2  -3   4     1045.23     1057.15     10.68 o 
   3  -3   4     1193.62     1081.57     16.13 o 
   4  -3   4      412.92      398.88      7.22 o 
   5  -3   4      192.97      199.89      6.53 o 
   6  -3   4        6.22        2.70      4.99 o 
   7  -3   4       85.75       70.85     15.96 o 
   8  -3   4      126.43       89.74      9.27 o 
 -10  -2   4       15.72       14.56      6.69 o 
  -9  -2   4        0.35       -6.09      7.62 o 
  -8  -2   4        4.81        7.88      3.25 o 
  -7  -2   4       11.30        7.66      4.06 o 
  -6  -2   4       58.14       78.31      5.84 o 
  -5  -2   4       42.86       43.17      4.03 o 
  -4  -2   4      764.97      775.83      7.77 o 
  -3  -2   4     1120.00     1142.43     14.60 o 
  -2  -2   4      456.58      396.78      8.26 o 
  -1  -2   4      195.86      192.84      4.86 o 
   0  -2   4      118.59      113.87      7.22 o 
   1  -2   4      234.29      278.30      9.64 o 
   2  -2   4       87.98       63.33      3.79 o 
   3  -2   4      386.91      435.76      5.70 o 
   4  -2   4      223.87      179.00     11.02 o 
   5  -2   4      177.73      175.72      9.05 o 
   6  -2   4      401.96      392.94     14.56 o 
   7  -2   4      265.94      257.50     18.40 o 
   8  -2   4       65.43       45.60      5.66 o 
 -10  -1   4      111.65       99.61     11.21 o 
  -9  -1   4       74.02       82.06      7.18 o 
  -8  -1   4      114.27      128.69      5.77 o 
  -7  -1   4      282.30      309.56      5.88 o 
  -6  -1   4      325.37      374.87      6.28 o 
  -5  -1   4      262.06      270.08      5.78 o 
  -4  -1   4      103.43       88.15      4.91 o 
  -3  -1   4      248.53      257.87      5.79 o 
  -2  -1   4      249.48      193.14      5.66 o 
  -1  -1   4     1179.69     1175.08     18.10 o 
   0  -1   4      320.85      319.89      9.46 o 
   1  -1   4      848.92      832.83     19.48 o 
   2  -1   4      478.05      575.54     10.03 o 
   3  -1   4       12.29        7.10      4.98 o 
   4  -1   4       32.25       38.35      8.26 o 
   5  -1   4        1.21        3.48      4.65 o 
   6  -1   4       12.13       12.09      7.56 o 
   7  -1   4        4.82        1.10      4.93 o 
   8  -1   4        2.21        2.23      5.34 o 
   9  -1   4        5.36       -0.66      3.30 o 
 -10   0   4       85.86       64.21      9.65 o 
  -9   0   4       48.85       44.10     16.70 o 
  -8   0   4        8.97        5.46      3.11 o 
  -7   0   4      266.23      285.61      5.60 o 
  -6   0   4      992.54     1030.25     18.41 o 
  -5   0   4      359.23      365.27      5.37 o 
  -4   0   4        2.94        3.16      3.89 o 
  -3   0   4      200.14      196.47      8.47 o 
  -2   0   4       64.35       54.86      4.71 o 
  -1   0   4      569.60      519.43      7.51 o 
   0   0   4     1934.80     1758.38     16.69 o 
   1   0   4     3855.65     3620.73     33.70 o 
   2   0   4      197.23      198.47      4.98 o 
   3   0   4        3.67        7.20      3.19 o 
   4   0   4        8.86       16.53      9.84 o 
   5   0   4      589.67      573.01     10.67 o 
   6   0   4      296.16      325.83     11.68 o 
   7   0   4        1.48       -2.37      4.40 o 
   8   0   4        5.58        7.13      3.97 o 
   9   0   4       20.52        8.89      6.10 o 
 -10   1   4       68.27       53.49     16.78 o 
  -9   1   4       57.50       70.20     11.08 o 
  -8   1   4      132.46      138.74      8.52 o 
  -7   1   4      864.64      858.22      8.15 o 
  -6   1   4      862.42      905.40     30.94 o 
  -5   1   4      484.69      467.34      6.54 o 
  -4   1   4      801.11      792.26     14.33 o 
  -3   1   4     1953.22     1845.05     15.14 o 
  -2   1   4      133.99      131.39      5.71 o 
  -1   1   4     2945.52     2870.21     32.85 o 
   0   1   4     4166.32     4136.73     38.84 o 
   1   1   4     9135.41     9875.23     97.23 o 
   2   1   4     3958.89     4364.39     45.25 o 
   3   1   4      147.88      137.93      5.26 o 
   4   1   4      348.68      339.95     11.02 o 
   5   1   4      473.40      520.53      8.89 o 
   6   1   4      139.01      134.46     12.98 o 
   7   1   4        4.38        3.79      4.45 o 
   8   1   4        0.36        2.95      4.78 o 
   9   1   4       13.09       19.35     15.34 o 
 -11   2   4       29.60        9.52     19.87 o 
 -10   2   4       49.25       67.78     21.05 o 
  -9   2   4      109.70      115.00      5.87 o 
  -8   2   4       99.53       97.26      4.44 o 
  -7   2   4      263.70      294.09      5.79 o 
  -6   2   4      389.40      423.46      5.74 o 
  -5   2   4      393.41      405.63      7.37 o 
  -4   2   4      193.53      252.80      5.73 o 
  -3   2   4        5.98        8.02      3.23 o 
  -2   2   4     1192.07     1096.29     12.95 o 
  -1   2   4     3176.96     3152.70     28.51 o 
   0   2   4     4551.45     4726.17     47.55 o 
   1   2   4      714.63      635.04     12.59 o 
   2   2   4      309.20      341.00      8.66 o 
   3   2   4      360.16      344.67     18.89 o 
   4   2   4      448.30      493.40     22.03 o 
   5   2   4      169.81      169.82      9.11 o 
   6   2   4      150.60      146.26     28.31 o 
   7   2   4       73.29       68.92      5.65 o 
   8   2   4        8.77       -1.67      6.30 o 
 -11   3   4        3.49        2.39      8.07 o 
 -10   3   4       64.13       50.15      9.29 o 
  -9   3   4      123.39      114.38     10.43 o 
  -8   3   4       13.04       14.81      3.27 o 
  -7   3   4        0.25        1.29      2.39 o 
  -6   3   4      611.33      619.67      8.45 o 
  -5   3   4      338.31      360.03      6.56 o 
  -4   3   4      211.27      239.43      4.82 o 
  -3   3   4      110.54      166.03      5.43 o 
  -2   3   4     1151.79     1129.55     13.01 o 
  -1   3   4     1666.13     1714.98     18.87 o 
   0   3   4     1721.66     1805.15     21.05 o 
   1   3   4      175.97      164.30     10.43 o 
   2   3   4      808.37      809.35     25.97 o 
   3   3   4      362.26      400.15     13.77 o 
   4   3   4       71.59       82.63      9.84 o 
   5   3   4      179.53      203.60      7.73 o 
   6   3   4      216.24      217.62     14.83 o 
   7   3   4       32.18       25.89      5.87 o 
   8   3   4       25.43       10.01      6.33 o 
 -11   4   4        0.19        0.69      8.18 o 
 -10   4   4        0.72       -1.26      7.78 o 
  -9   4   4       32.20       31.90      6.76 o 
  -8   4   4        9.87       10.03      2.89 o 
  -7   4   4        3.20        3.49      3.06 o 
  -6   4   4        0.10        2.21      2.32 o 
  -5   4   4       12.94       14.54      3.28 o 
  -4   4   4       28.99       35.96      4.69 o 
  -3   4   4        5.17        7.52      4.00 o 
  -2   4   4       45.76       53.04      6.42 o 
  -1   4   4       74.42       79.19      4.80 o 
   0   4   4       13.93       13.02      4.53 o 
   1   4   4      177.37      190.50     17.31 o 
   2   4   4       55.45       44.46      9.44 o 
   3   4   4       13.86       14.95      9.05 o 
   4   4   4       16.42       11.02      8.66 o 
   5   4   4       28.81       29.09     14.55 o 
   6   4   4       13.98       13.46      5.17 o 
   7   4   4        1.19       -3.80     10.92 o 
 -10   5   4        1.73       16.71      9.01 o 
  -9   5   4        4.80        4.39      7.62 o 
  -8   5   4       99.90       77.34      7.27 o 
  -7   5   4       23.85       26.46      2.61 o 
  -6   5   4       18.25       18.30      3.62 o 
  -5   5   4      102.74      100.64      3.60 o 
  -4   5   4      164.16      181.82      6.29 o 
  -3   5   4      323.86      335.14      5.71 o 
  -2   5   4      283.69      304.32      6.11 o 
  -1   5   4       79.09       91.27      7.75 o 
   0   5   4      180.63      202.46      7.62 o 
   1   5   4       35.94       38.56      9.84 o 
   2   5   4      582.62      595.70     18.10 o 
   3   5   4        9.17        8.66      9.05 o 
   4   5   4       40.74       42.80      3.03 o 
   5   5   4        2.38        3.24      3.52 o 
   6   5   4        1.48        2.89      7.48 o 
   7   5   4        0.65        5.24     12.27 o 
 -10   6   4       55.36       85.17     14.16 o 
  -9   6   4      131.35      201.62     20.66 o 
  -8   6   4      267.74      235.70     41.73 o 
  -7   6   4      161.46      174.30      6.87 o 
  -6   6   4      131.15      131.03      4.45 o 
  -5   6   4      153.76      187.47      7.37 o 
  -4   6   4      813.02      867.11     11.23 o 
  -3   6   4     1302.75     1460.19     17.75 o 
  -2   6   4      591.92      629.31      8.85 o 
  -1   6   4      125.27      127.65      5.36 o 
   0   6   4      169.91      194.77      6.03 o 
   1   6   4       20.19       18.39     11.41 o 
   2   6   4      374.36      432.66      7.14 o 
   3   6   4      347.70      338.77     16.53 o 
   4   6   4       27.55       26.80     11.79 o 
   5   6   4        2.17        5.56      6.89 o 
   6   6   4        5.27        3.72      7.17 o 
 -10   7   4       52.69       61.86     20.46 o 
  -9   7   4      158.47      194.07     21.05 o 
  -8   7   4      155.47      151.31     27.86 o 
  -7   7   4       25.47       21.70      4.94 o 
  -6   7   4      169.82      186.32      9.66 o 
  -5   7   4      476.32      484.91     15.34 o 
  -4   7   4     1616.30     1593.58     25.38 o 
  -3   7   4     1757.56     1720.97     22.85 o 
  -2   7   4      380.99      416.49      8.50 o 
  -1   7   4       52.06       67.94     10.82 o 
   0   7   4       74.93       79.01      7.26 o 
   1   7   4      467.94      447.70      9.05 o 
   2   7   4      244.03      242.27      6.13 o 
   3   7   4      159.42      180.26      8.66 o 
   4   7   4      135.38      143.87     10.19 o 
   5   7   4       35.71       35.61      8.96 o 
  -9   8   4       92.10      106.48     72.59 o 
  -8   8   4      140.46       88.39     68.27 o 
  -7   8   4       30.23       26.09      6.11 o 
  -6   8   4      110.67      105.44      9.05 o 
  -5   8   4      196.40      193.55     13.38 o 
  -4   8   4      117.31      135.47      7.87 o 
  -3   8   4      199.51      216.89     11.24 o 
  -2   8   4      294.23      326.02      8.95 o 
  -1   8   4      126.44      143.28      7.56 o 
   0   8   4      186.35      186.38     24.39 o 
   1   8   4      164.23      177.37     24.20 o 
   2   8   4       14.33       13.77     11.41 o 
   3   8   4      104.15      112.85      9.91 o 
   4   8   4       96.88      120.84     13.61 o 
   5   8   4       36.80       41.71     15.34 o 
  -9   9   4        0.52       -5.11     20.85 o 
  -8   9   4       23.01       23.21     11.80 o 
  -7   9   4       12.78        4.96      3.27 o 
  -6   9   4        8.47        1.61      7.69 o 
  -5   9   4       39.79       48.47     17.71 o 
  -4   9   4        4.91        2.47      4.58 o 
  -3   9   4        7.60       11.41      8.00 o 
  -2   9   4       96.45       77.77      9.21 o 
  -1   9   4       25.10       22.97      6.04 o 
   0   9   4       39.18       19.32      5.65 o 
   1   9   4      188.64      191.22     16.13 o 
   2   9   4       15.04       13.97      7.94 o 
   3   9   4       22.52       35.16     15.54 o 
   4   9   4       81.90       76.33     16.92 o 
  -8  10   4        0.10       -1.97     10.62 o 
  -7  10   4        0.01       -2.42      6.16 o 
  -6  10   4       18.16       10.59      3.89 o 
  -5  10   4        3.44        6.47      5.10 o 
  -4  10   4        8.59        9.82      8.85 o 
  -3  10   4        1.14       11.53      8.44 o 
  -2  10   4        3.61        3.19      7.00 o 
  -1  10   4       27.93       30.07     14.16 o 
   0  10   4       38.17       18.63     18.89 o 
   1  10   4       49.86       36.97     10.59 o 
   2  10   4        9.02        9.57     14.90 o 
  -7  11   4       44.61       46.43     20.85 o 
  -6  11   4       56.72       30.02      6.67 o 
  -5  11   4        5.47        8.47      4.67 o 
  -4  11   4        0.41        3.23      5.28 o 
  -3  11   4       12.32        6.06      5.72 o 
  -2  11   4        3.64        2.91      3.78 o 
  -1  11   4        1.67        6.80      8.48 o 
   0  11   4       14.95        8.60      8.01 o 
   1  11   4        4.38        6.86     14.62 o 
  -4  12   4       43.69       19.97     10.60 o 
  -3  12   4       53.55       24.34     10.00 o 
  -2  12   4       26.22        9.08      9.53 o 
   1 -15   5       63.53       34.95      9.21 o 
   2 -15   5       51.25       51.46     12.87 o 
   3 -15   5       89.21       76.63     13.97 o 
  -2 -14   5       58.38       50.76     23.21 o 
   0 -14   5        0.52       -6.30      9.05 o 
   1 -14   5      143.25      117.83     10.03 o 
   2 -14   5      108.77      124.32      8.12 o 
   3 -14   5      113.19      112.97      5.21 o 
   4 -14   5      147.55      120.66     18.33 o 
   5 -14   5        9.71       21.64      9.44 o 
  -4 -13   5        5.08       -0.39     19.67 o 
  -3 -13   5       20.91       19.28     12.20 o 
  -2 -13   5       77.01       90.10     23.21 o 
  -1 -13   5        9.40        2.36     15.34 o 
   0 -13   5       81.45       67.53      6.11 o 
   1 -13   5        0.98        2.67      6.48 o 
   2 -13   5      143.40      151.17      7.87 o 
   3 -13   5       98.11       97.00     20.85 o 
   4 -13   5      235.73      201.36     27.89 o 
   5 -13   5      150.22      181.38     12.59 o 
   6 -13   5       54.08       47.61     11.80 o 
  -5 -12   5        0.33       -7.08     21.25 o 
  -4 -12   5        0.16        9.44     11.80 o 
  -3 -12   5        7.48       11.02     11.02 o 
  -2 -12   5       13.01       22.43     10.23 o 
  -1 -12   5       77.56       60.59      5.11 o 
   0 -12   5       20.62       15.37      5.01 o 
   1 -12   5       30.95       32.77      4.81 o 
   2 -12   5      264.03      256.66      8.58 o 
   3 -12   5       96.98      105.24     14.16 o 
   4 -12   5       29.78       21.58      5.98 o 
   5 -12   5       17.90       14.50      4.62 o 
   6 -12   5       17.36        0.39     14.95 o 
   7 -12   5        2.83        4.33     10.62 o 
  -4 -11   5       17.42       17.71     11.02 o 
  -3 -11   5       21.98       31.48     10.62 o 
  -2 -11   5       35.84       27.35      2.64 o 
  -1 -11   5        0.58       -0.20      3.73 o 
   0 -11   5        0.87        0.60      4.15 o 
   1 -11   5      250.55      255.11      9.89 o 
   2 -11   5       37.56       73.58     11.02 o 
   3 -11   5        0.22       -0.97      6.10 o 
   4 -11   5       11.25       14.19      5.14 o 
   5 -11   5       10.92        7.27      3.31 o 
   6 -11   5        1.73       -7.08      9.44 o 
   7 -11   5        0.82       -9.84     18.89 o 
   8 -11   5        1.25        9.05     11.80 o 
  -7 -10   5       24.60       18.49     12.98 o 
  -4 -10   5       63.36       86.17     11.41 o 
  -3 -10   5        4.85        5.90      8.26 o 
  -2 -10   5       33.68       37.57      6.89 o 
  -1 -10   5      227.75      233.73     10.29 o 
   0 -10   5      444.23      483.86      6.49 o 
   1 -10   5      879.10      917.77      9.50 o 
   2 -10   5      546.93      550.50      7.60 o 
   3 -10   5       17.75        8.96      5.03 o 
   4 -10   5       55.17       64.37     10.43 o 
   5 -10   5       53.71       56.68     10.82 o 
   6 -10   5      142.03      124.73     20.46 o 
   7 -10   5       32.78       27.15     11.41 o 
   8 -10   5        1.94        9.05     20.07 o 
  -7  -9   5       24.18       28.33     12.20 o 
  -3  -9   5      269.00      261.43     23.51 o 
  -2  -9   5      203.53      240.35     12.79 o 
  -1  -9   5     1083.30     1080.74     14.46 o 
   0  -9   5     1297.76     1321.31     17.57 o 
   1  -9   5      355.81      355.55      7.74 o 
   2  -9   5      258.37      260.45      5.85 o 
   3  -9   5       11.08       16.92      3.77 o 
   4  -9   5       54.73       69.16      3.06 o 
   5  -9   5       38.94       46.79      3.90 o 
   6  -9   5      189.75      223.09     13.38 o 
   7  -9   5      145.88      158.17     23.21 o 
   8  -9   5       64.06       67.68     13.77 o 
   9  -9   5        1.72       12.59     12.98 o 
  -7  -8   5        5.81        7.48      9.84 o 
  -6  -8   5       94.33       78.69     12.20 o 
  -5  -8   5      106.61       87.74      3.54 o 
  -4  -8   5      109.38      107.04      8.81 o 
  -3  -8   5       67.03       72.10      7.54 o 
  -2  -8   5      374.60      386.67     10.11 o 
  -1  -8   5     1116.64     1094.72     23.61 o 
   0  -8   5     1405.98     1323.47     16.54 o 
   1  -8   5      262.36      227.04     10.82 o 
   2  -8   5      465.21      421.61     18.89 o 
   3  -8   5      138.33      127.58      4.67 o 
   4  -8   5       48.31       57.59      3.58 o 
   5  -8   5       47.69       63.04      2.76 o 
   6  -8   5       22.67       26.76      9.44 o 
   7  -8   5       99.28      121.58     12.98 o 
   8  -8   5       62.72       97.58     13.77 o 
   9  -8   5       40.21       57.45     24.39 o 
  -9  -7   5        0.13       -0.39      9.05 o 
  -8  -7   5       26.06       20.46     10.62 o 
  -7  -7   5        4.24        2.36      2.36 o 
  -6  -7   5        6.31        5.98      3.83 o 
  -5  -7   5      139.14      142.11      5.67 o 
  -4  -7   5       89.35       89.59      4.29 o 
  -3  -7   5      265.65      256.00      7.37 o 
  -2  -7   5      106.94      111.58      9.29 o 
  -1  -7   5      473.17      492.27      8.05 o 
   0  -7   5     1902.13     2000.29     19.75 o 
   1  -7   5      850.66      864.39     35.02 o 
   2  -7   5       21.14       17.01      4.71 o 
   3  -7   5      104.78      103.97      3.02 o 
   4  -7   5      124.26      128.05      3.88 o 
   5  -7   5      463.43      467.03      8.53 o 
   6  -7   5      248.63      260.86     13.38 o 
   7  -7   5      182.49      174.70     22.43 o 
   8  -7   5       87.73       80.27     22.03 o 
   9  -7   5      103.89      111.74     15.74 o 
  -8  -6   5        8.03        5.38      3.28 o 
  -7  -6   5       16.97       18.66      5.09 o 
  -6  -6   5      296.15      389.87    304.73 o 
  -5  -6   5       18.39       16.56      4.38 o 
  -4  -6   5      126.75      119.37      5.31 o 
  -3  -6   5       45.56       55.53      5.91 o 
  -2  -6   5      316.80      296.50     12.20 o 
  -1  -6   5       82.36       90.21      4.31 o 
   0  -6   5     1261.69     1208.43     15.15 o 
   1  -6   5      583.88      648.22     10.41 o 
   2  -6   5      285.98      301.62      4.71 o 
   3  -6   5       31.81       26.70      3.97 o 
   4  -6   5       56.34       59.70      4.13 o 
   5  -6   5      148.43      157.09      3.67 o 
   6  -6   5        3.24        2.61      1.95 o 
   7  -6   5       19.84       35.80     17.71 o 
   8  -6   5       84.12      106.63     12.98 o 
   9  -6   5       64.38      104.66     14.16 o 
  -9  -5   5        0.64        5.11      7.87 o 
  -8  -5   5       48.73       47.23      7.85 o 
  -7  -5   5      125.50      127.99      7.48 o 
  -6  -5   5      457.90      457.31      8.65 o 
  -5  -5   5       96.39      105.20      4.99 o 
  -4  -5   5      270.96      281.31      6.91 o 
  -3  -5   5      329.78      333.00     10.84 o 
  -2  -5   5       41.70       33.41      5.00 o 
  -1  -5   5       38.64       57.54      5.90 o 
   0  -5   5       74.73       62.16      4.19 o 
   1  -5   5       89.75      110.35      3.80 o 
   2  -5   5       87.28       88.79      3.79 o 
   3  -5   5       71.51       78.99      3.44 o 
   4  -5   5       14.83       10.32      3.47 o 
   5  -5   5       11.39        7.17      2.81 o 
   6  -5   5        0.69        1.12      2.88 o 
   7  -5   5        0.01       -0.24      1.74 o 
   8  -5   5       20.66       15.34     10.23 o 
 -10  -4   5       59.83       54.30      9.84 o 
  -9  -4   5       29.52       25.38      8.58 o 
  -8  -4   5       69.38       84.56      4.99 o 
  -7  -4   5       96.44      104.06      4.46 o 
  -6  -4   5      305.75      340.27     13.46 o 
  -5  -4   5     1292.38     1311.13     24.08 o 
  -4  -4   5     5441.25     5426.98     71.04 o 
  -3  -4   5     7240.91     7297.45     71.55 o 
  -2  -4   5      770.21      741.05     10.41 o 
  -1  -4   5       80.27       52.06      6.89 o 
   0  -4   5        1.56        2.23      3.17 o 
   1  -4   5      164.41      160.12      6.53 o 
   2  -4   5       99.33       67.26      3.79 o 
   3  -4   5      755.91      733.52     11.80 o 
   4  -4   5      627.47      626.65      9.45 o 
   5  -4   5      274.09      276.69      6.78 o 
   6  -4   5       84.01       61.78      7.67 o 
   7  -4   5       26.78       24.32      3.55 o 
   8  -4   5       93.05       78.69     11.41 o 
 -10  -3   5      182.51      156.53      7.51 o 
  -9  -3   5      372.79      344.40     13.88 o 
  -8  -3   5      192.68      192.43      9.74 o 
  -7  -3   5      101.42      115.82      5.78 o 
  -6  -3   5      136.59      129.98      6.52 o 
  -5  -3   5      167.64      152.18      5.71 o 
  -4  -3   5        4.23       11.50      3.99 o 
  -3  -3   5      336.24      322.23      7.50 o 
  -2  -3   5      469.98      349.88      5.98 o 
  -1  -3   5      122.30      103.07      5.16 o 
   0  -3   5        6.88        4.88      3.48 o 
   1  -3   5        7.91        5.38      3.39 o 
   2  -3   5     1349.03     1389.94     13.38 o 
   3  -3   5     3119.25     3139.52     50.17 o 
   4  -3   5      773.96      791.13     10.11 o 
   5  -3   5      843.99      838.11     20.66 o 
   6  -3   5       38.66       49.33      4.84 o 
   7  -3   5        5.65        8.92      2.85 o 
   8  -3   5       64.58       57.93     18.01 o 
 -10  -2   5       61.32       57.16      7.04 o 
  -9  -2   5      202.01      187.29      6.55 o 
  -8  -2   5       61.58       82.11      4.82 o 
  -7  -2   5      111.04      120.78      5.91 o 
  -6  -2   5      331.21      358.87      6.41 o 
  -5  -2   5      201.05      179.40      8.99 o 
  -4  -2   5      103.88      116.25      7.19 o 
  -3  -2   5     2317.71     2113.29     21.40 o 
  -2  -2   5      892.50      844.98     11.04 o 
  -1  -2   5       38.92       49.43      5.00 o 
   0  -2   5       54.29       69.69      5.06 o 
   1  -2   5      328.25      331.27      6.97 o 
   2  -2   5     2019.44     1888.12     19.00 o 
   3  -2   5     2245.21     2221.11     36.99 o 
   4  -2   5      691.60      644.49      9.65 o 
   5  -2   5     3718.91     3977.87     57.05 o 
   6  -2   5     2787.31     2789.27     94.82 o 
   7  -2   5       69.71       72.56      6.99 o 
   8  -2   5       41.75       26.90     16.36 o 
 -10  -1   5        5.00        5.53      6.32 o 
  -9  -1   5        4.52        1.84      5.89 o 
  -8  -1   5       11.32        6.59      4.22 o 
  -7  -1   5       75.94       93.44      5.78 o 
  -6  -1   5       25.13       25.61      5.54 o 
  -5  -1   5        0.65        1.03      2.96 o 
  -4  -1   5       29.19       17.59      3.35 o 
  -3  -1   5     1450.59     1452.38     15.78 o 
  -2  -1   5      135.30      130.98      5.51 o 
  -1  -1   5       26.15       34.93      4.85 o 
   0  -1   5     2709.36     2877.57     28.92 o 
   1  -1   5     2961.24     2935.64     30.73 o 
   2  -1   5      504.81      453.80      8.10 o 
   3  -1   5      321.57      290.98      6.88 o 
   4  -1   5      139.13      150.26      5.10 o 
   5  -1   5      187.39      187.68     14.95 o 
   6  -1   5      727.95      790.57     17.24 o 
   7  -1   5       41.41       32.88      8.12 o 
   8  -1   5        6.25        4.38      5.07 o 
   9  -1   5       17.87        3.16      4.25 o 
 -11   0   5        1.11        0.79     15.74 o 
 -10   0   5       31.66       23.17      9.23 o 
  -9   0   5        7.73        5.42      5.48 o 
  -8   0   5       13.40       16.66      6.55 o 
  -7   0   5       81.92       79.23      5.57 o 
  -6   0   5        6.39        9.22      5.13 o 
  -5   0   5       88.88       89.72      3.96 o 
  -4   0   5        0.01        2.12      3.03 o 
  -3   0   5        3.00        3.16      3.83 o 
  -2   0   5      534.89      470.81      7.23 o 
  -1   0   5        5.33        0.20      3.06 o 
   0   0   5     1444.19     1455.22     17.02 o 
   1   0   5      840.11      939.58     13.04 o 
   2   0   5       35.55       43.85      5.30 o 
   3   0   5      113.61      105.77      5.10 o 
   4   0   5      170.49      169.64      6.05 o 
   5   0   5       33.93       33.05     12.98 o 
   6   0   5      318.70      321.50      9.53 o 
   7   0   5      122.37      114.91      5.12 o 
   8   0   5        2.86       -0.92      7.45 o 
 -11   1   5       16.55       12.98     19.28 o 
 -10   1   5       23.03        6.61      8.55 o 
  -9   1   5       60.01       51.24      6.29 o 
  -8   1   5       18.76       15.90      4.67 o 
  -7   1   5      257.78      285.61      7.69 o 
  -6   1   5      158.17      166.89      5.92 o 
  -5   1   5        1.70        3.71      2.87 o 
  -4   1   5      236.40      236.21      7.22 o 
  -3   1   5      313.53      309.16      5.16 o 
  -2   1   5        7.64       18.22      4.76 o 
  -1   1   5      706.89      745.60     18.69 o 
   0   1   5     1372.51     1436.10     19.88 o 
   1   1   5       15.92        8.13      7.28 o 
   2   1   5       18.77       18.67      4.43 o 
   3   1   5      149.32      153.76     11.61 o 
   4   1   5       22.00       18.10      7.87 o 
   5   1   5       13.27        8.66      7.08 o 
   6   1   5       16.69       10.99      4.51 o 
   7   1   5       14.47       12.29      5.24 o 
   8   1   5       32.08       22.03      7.20 o 
 -11   2   5       28.66       24.39     12.59 o 
 -10   2   5       14.51        6.40      6.89 o 
  -9   2   5      433.17      442.44      7.43 o 
  -8   2   5      317.58      362.41      9.47 o 
  -7   2   5      312.28      312.92      6.02 o 
  -6   2   5      342.44      363.23      7.53 o 
  -5   2   5       23.21       21.90      4.03 o 
  -4   2   5      246.36      279.55      9.41 o 
  -3   2   5        3.27       12.25      3.89 o 
  -2   2   5      252.11      263.83      9.73 o 
  -1   2   5     1960.98     1827.12     18.63 o 
   0   2   5     2716.17     2589.66     41.71 o 
   1   2   5       39.37       29.54      8.57 o 
   2   2   5       53.36       38.81      5.20 o 
   3   2   5      361.68      376.54     16.53 o 
   4   2   5       56.27       50.76     16.13 o 
   6   2   5       70.42       86.91     16.33 o 
   7   2   5        3.24        7.18      4.36 o 
   8   2   5       23.29        6.60     10.19 o 
 -11   3   5        6.82       17.31     12.59 o 
 -10   3   5       60.64       45.25     12.59 o 
  -9   3   5        1.86        2.01      3.55 o 
  -8   3   5      214.05      214.36      8.92 o 
  -7   3   5      356.08      419.99      8.68 o 
  -6   3   5     1026.19     1013.93     14.84 o 
  -5   3   5      628.74      677.05      9.69 o 
  -4   3   5      530.49      522.74      8.76 o 
  -3   3   5      686.06      715.78      9.86 o 
  -2   3   5     1825.89     1756.01     15.90 o 
  -1   3   5     1887.83     1814.65     21.34 o 
   0   3   5      836.59      914.71     17.42 o 
   1   3   5      311.84      303.48      8.12 o 
   2   3   5      430.52      422.51     11.07 o 
   3   3   5      273.58      271.49     12.98 o 
   4   3   5      198.48      248.27     12.98 o 
   5   3   5       84.81      100.33     11.02 o 
   6   3   5      166.07      164.70     10.40 o 
   7   3   5       93.64       94.40     16.53 o 
 -10   4   5        9.53        9.05     11.41 o 
  -9   4   5       72.11       65.63      8.46 o 
  -8   4   5       53.55       54.66      5.00 o 
  -7   4   5      256.62      257.02      5.64 o 
  -6   4   5      499.10      542.90     12.78 o 
  -5   4   5      435.78      462.93      7.92 o 
  -4   4   5      418.40      495.45     12.63 o 
  -3   4   5      800.78      796.05      9.77 o 
  -2   4   5     1465.46     1424.74     16.24 o 
  -1   4   5     1672.04     1589.62     18.31 o 
   0   4   5     2290.38     2124.90     50.36 o 
   1   4   5      797.25      773.93     16.92 o 
   2   4   5      266.06      259.68     13.38 o 
   3   4   5      270.05      299.42     14.56 o 
   4   4   5      148.71      170.37     13.38 o 
   5   4   5        2.20        5.59      7.48 o 
   6   4   5        0.75        2.71      4.60 o 
   7   4   5       39.02       33.44     10.62 o 
 -10   5   5       39.29       30.30     22.82 o 
  -9   5   5        1.05       -2.36     18.10 o 
  -8   5   5        3.80        3.41      3.80 o 
  -7   5   5       10.49       14.08      4.12 o 
  -6   5   5      155.90      164.68      6.25 o 
  -5   5   5      161.66      199.75      7.01 o 
  -4   5   5      121.11      129.03      5.46 o 
  -3   5   5      285.73      306.26      8.29 o 
  -2   5   5      235.23      259.72      7.51 o 
  -1   5   5      165.57      176.16      7.12 o 
   0   5   5      113.29      118.08      7.37 o 
   1   5   5       46.01       44.85     11.02 o 
   2   5   5      151.59      195.55     13.77 o 
   3   5   5      391.20      405.66     16.92 o 
   4   5   5      176.30      236.47     15.34 o 
   5   5   5       35.99       37.52     11.65 o 
   6   5   5        1.86        8.41      9.46 o 
 -10   6   5        6.33        1.18     20.07 o 
  -9   6   5       25.40       24.39     12.98 o 
  -8   6   5       11.04        4.34      3.75 o 
  -7   6   5        7.34        9.33      3.21 o 
  -6   6   5       18.31       14.37      4.14 o 
  -5   6   5       31.99       23.64      6.38 o 
  -4   6   5       31.81       25.62      4.75 o 
  -3   6   5       27.55       24.60      4.14 o 
  -2   6   5        7.70        9.79      4.45 o 
  -1   6   5        8.76       11.06      3.83 o 
   0   6   5      167.09      194.76      7.48 o 
   1   6   5        0.67        4.27      5.38 o 
   2   6   5       85.78       43.69     43.87 o 
   3   6   5      143.92      144.01     14.95 o 
   4   6   5       52.69       69.64     13.77 o 
   5   6   5       11.93        7.65      7.66 o 
  -9   7   5       99.40      110.17     15.74 o 
  -8   7   5       61.79       64.46      7.43 o 
  -7   7   5       19.94       21.06      3.99 o 
  -6   7   5       66.77       72.21     12.48 o 
  -5   7   5       21.10       15.54      4.42 o 
  -4   7   5      180.69      191.84      6.07 o 
  -3   7   5      326.38      334.81      6.85 o 
  -2   7   5       93.05      104.27      6.11 o 
  -1   7   5       14.44       14.92      6.26 o 
   0   7   5        9.64        3.81      6.48 o 
   1   7   5       17.38       23.34      5.72 o 
   2   7   5       52.83       56.95      5.70 o 
   3   7   5        1.10       -3.15     11.02 o 
   4   7   5        1.28        3.11      7.56 o 
   5   7   5        2.26        5.48     10.41 o 
  -9   8   5       32.08       29.90     23.61 o 
  -8   8   5       91.66      104.27     14.56 o 
  -7   8   5       51.46       60.76     16.33 o 
  -6   8   5       49.13       43.83     10.23 o 
  -5   8   5        4.31       10.76      6.77 o 
  -4   8   5        1.10        0.99      7.93 o 
  -3   8   5       89.13       98.80      7.49 o 
  -2   8   5      168.97      174.19     11.32 o 
  -1   8   5       29.94       33.31      4.93 o 
   0   8   5       54.18       81.83     48.99 o 
   1   8   5      203.28      234.90     16.92 o 
   2   8   5      117.36      107.41     15.74 o 
   3   8   5       28.67       10.23     12.00 o 
   4   8   5       14.48       11.62      9.07 o 
  -8   9   5       49.04       51.15     13.77 o 
  -7   9   5       23.07       16.94      5.62 o 
  -6   9   5       47.57       61.85     14.56 o 
  -5   9   5      176.26      181.06     10.23 o 
  -4   9   5      123.91      124.44     18.30 o 
  -3   9   5       92.11       84.96     12.79 o 
  -2   9   5       53.71       33.45      8.95 o 
  -1   9   5      158.62      153.89     11.41 o 
   0   9   5      278.97      239.79     62.95 o 
   1   9   5      206.40      239.62     18.49 o 
   2   9   5      104.91       59.85     53.71 o 
   3   9   5       81.79      104.01     22.23 o 
  -7  10   5       11.20        4.51      5.24 o 
  -6  10   5       10.06       15.27      7.66 o 
  -5  10   5       85.51       84.99     24.00 o 
  -4  10   5       29.41       24.74      7.07 o 
  -3  10   5        7.79        5.33      5.53 o 
  -2  10   5       48.80       32.27      9.11 o 
  -1  10   5       93.64       68.37     22.23 o 
   0  10   5       72.09       60.99     25.57 o 
   1  10   5      130.60       86.20     38.56 o 
  -5  11   5       33.07       23.34      8.60 o 
  -4  11   5       11.20        6.44      6.48 o 
  -3  11   5        8.45       -0.97      5.54 o 
  -2  11   5       52.07       12.57     20.26 o 
  -1  11   5       44.12       15.22     22.03 o 
   1 -15   6        9.16        3.15     15.34 o 
   2 -15   6        0.93        5.15      4.80 o 
   3 -15   6        0.31        7.16      5.86 o 
  -2 -14   6        0.73        9.44     11.41 o 
   0 -14   6        0.48       -6.69      9.05 o 
   1 -14   6       36.53       40.28      9.84 o 
   2 -14   6      133.45      140.15      8.70 o 
   3 -14   6      101.57      115.51     11.21 o 
   4 -14   6       56.77       50.38      8.26 o 
   5 -14   6       30.63       39.74     11.02 o 
  -4 -13   6       74.97       88.53     15.74 o 
  -3 -13   6      173.28      195.94     16.53 o 
  -2 -13   6       85.56      109.78     13.38 o 
  -1 -13   6        1.50        1.97      4.33 o 
   0 -13   6       53.63       58.38      8.46 o 
   1 -13   6       18.59       14.48      7.56 o 
   2 -13   6      198.59      212.69     18.10 o 
   3 -13   6      241.64      231.33     23.61 o 
   4 -13   6      181.49      193.58     39.15 o 
   5 -13   6      191.56      209.32     13.77 o 
   6 -13   6       79.96      120.79     22.82 o 
  -5 -12   6        0.29       -6.69     12.20 o 
  -4 -12   6       56.62       87.74     14.16 o 
  -3 -12   6      125.74      153.45     14.56 o 
  -2 -12   6      161.59      127.36     30.49 o 
  -1 -12   6      212.49      178.63      8.26 o 
   0 -12   6      633.47      665.21     17.90 o 
   1 -12   6      545.76      575.64     13.88 o 
   2 -12   6      491.91      514.83     14.31 o 
   3 -12   6      294.15      306.52     18.30 o 
   4 -12   6      173.20      165.47     15.94 o 
   5 -12   6       66.53       53.26     26.56 o 
   6 -12   6       42.95       35.41     19.28 o 
   7 -12   6        7.19       14.95     11.41 o 
  -4 -11   6       61.59       69.64     12.59 o 
  -3 -11   6       51.05       41.55      7.64 o 
  -2 -11   6       37.00       35.41      2.75 o 
  -1 -11   6       49.15       53.09      5.10 o 
   0 -11   6      230.80      236.48      6.35 o 
   1 -11   6       56.82       67.10      4.11 o 
   2 -11   6       73.90       85.52      4.70 o 
   3 -11   6      200.47      199.28     10.21 o 
   4 -11   6       67.04       66.08      4.71 o 
   5 -11   6       51.34       50.45      6.69 o 
   6 -11   6       81.74      111.74     12.20 o 
   7 -11   6       63.22       64.92     22.43 o 
  -4 -10   6        0.62        1.63      1.55 o 
  -3 -10   6        4.64        2.05      5.54 o 
  -2 -10   6        9.10       16.53     14.56 o 
  -1 -10   6       27.45       23.16      5.26 o 
   0 -10   6        3.07        3.93      5.90 o 
   1 -10   6        0.76        1.18      6.38 o 
   2 -10   6       89.09       88.50      5.34 o 
   3 -10   6      153.65      152.38      4.91 o 
   4 -10   6        7.55        9.17      4.03 o 
   5 -10   6        0.20       -2.91      3.75 o 
   6 -10   6       34.02       22.43     17.71 o 
   7 -10   6       44.43       64.53     12.59 o 
   8 -10   6       28.06       62.56     14.56 o 
  -7  -9   6       41.84       79.09     13.38 o 
  -5  -9   6       80.96       75.00     18.69 o 
  -4  -9   6      152.25      147.94      6.30 o 
  -3  -9   6        3.43       -1.09      5.91 o 
  -2  -9   6      160.14      191.35      9.23 o 
  -1  -9   6      409.34      394.45     12.00 o 
   0  -9   6      114.07      113.42      6.91 o 
   1  -9   6        2.16       -0.77      4.29 o 
   2  -9   6      118.73      128.12      7.62 o 
   3  -9   6        0.58        4.24      3.77 o 
   4  -9   6       19.60       19.09      4.05 o 
   5  -9   6        4.03        2.78      2.97 o 
   6  -9   6       34.68       36.20     10.62 o 
   7  -9   6        0.35        0.39      9.05 o 
   8  -9   6       11.93       -6.30     19.67 o 
  -7  -8   6      108.51      124.33     13.38 o 
  -6  -8   6      213.92      198.68     12.98 o 
  -5  -8   6       52.67       51.37      4.85 o 
  -4  -8   6      108.04      110.94      5.55 o 
  -3  -8   6        6.24        4.26      4.98 o 
  -2  -8   6      719.99      662.96     11.12 o 
  -1  -8   6     1615.15     1702.55     21.26 o 
   0  -8   6      345.99      325.94      8.15 o 
   1  -8   6       41.32       49.46      4.94 o 
   2  -8   6      223.89      220.72      7.90 o 
   3  -8   6        1.45        0.74      4.25 o 
   4  -8   6        0.60        0.26      2.93 o 
   5  -8   6      148.24      138.71      5.99 o 
   6  -8   6      104.49       62.18     29.31 o 
   7  -8   6        8.34       21.25     18.49 o 
   8  -8   6       12.62       30.69     12.20 o 
   9  -8   6       10.21       -7.08     12.59 o 
  -9  -7   6        2.33       -1.18      9.44 o 
  -8  -7   6        2.77        5.74      5.90 o 
  -7  -7   6      284.11      262.66     27.94 o 
  -6  -7   6      658.44      645.61     22.03 o 
  -5  -7   6        1.28        4.31      3.13 o 
  -4  -7   6       26.89       26.11      3.43 o 
  -3  -7   6      438.09      430.70     10.48 o 
  -2  -7   6      589.68      584.96      9.73 o 
  -1  -7   6     2609.29     2602.49     31.15 o 
   0  -7   6     3321.59     3443.78     37.58 o 
   1  -7   6     1414.85     1456.69     14.74 o 
   2  -7   6      301.60      326.95      8.40 o 
   3  -7   6      128.72      121.75      3.58 o 
   4  -7   6       36.35       37.09      4.43 o 
   5  -7   6      744.66      739.36     17.70 o 
   6  -7   6      558.23      463.33     19.48 o 
   7  -7   6       78.53       79.48     12.20 o 
   8  -7   6       87.55      109.38     13.77 o 
  -9  -6   6       15.39        4.72      7.87 o 
  -8  -6   6        1.50       -1.55      4.07 o 
  -7  -6   6      181.54      189.72      6.17 o 
  -6  -6   6     1257.03     1272.59     18.05 o 
  -5  -6   6      566.24      580.26     11.58 o 
  -4  -6   6      115.40      119.32      7.92 o 
  -3  -6   6      458.28      442.97     17.31 o 
  -2  -6   6       19.37        7.57      6.10 o 
  -1  -6   6      445.63      485.65     11.52 o 
   0  -6   6      605.15      532.73      7.65 o 
   1  -6   6      208.61      156.61      7.48 o 
   2  -6   6       73.91       68.06      3.47 o 
   3  -6   6      440.09      448.93      8.73 o 
   4  -6   6      499.94      520.04      8.61 o 
   5  -6   6      331.95      344.63      7.43 o 
   6  -6   6       93.17       89.89      8.67 o 
   7  -6   6      153.61       49.58      2.36 o 
   8  -6   6      121.88      178.24     24.00 o 
 -10  -5   6        0.08       -5.11      5.90 o 
  -9  -5   6       11.80        6.47      6.10 o 
  -8  -5   6        2.17        2.05      3.76 o 
  -7  -5   6        3.92        5.72      6.10 o 
  -6  -5   6      424.84      444.82     13.77 o 
  -5  -5   6     1291.31     1257.44     43.20 o 
  -4  -5   6       17.03       17.87      8.18 o 
  -3  -5   6        4.56        0.74      3.75 o 
  -2  -5   6       80.49       91.79      4.86 o 
  -1  -5   6      199.13      171.76      5.14 o 
   0  -5   6      103.16       79.92      7.06 o 
   1  -5   6      240.92      229.74     10.82 o 
   2  -5   6      218.47      216.11      5.53 o 
   3  -5   6      716.19      758.08     11.68 o 
   4  -5   6      278.11      268.55     10.43 o 
   5  -5   6       44.10       50.38      3.39 o 
   6  -5   6       87.56       73.10      6.55 o 
   7  -5   6       77.96       76.82     32.85 o 
   8  -5   6       94.50       92.86     21.64 o 
 -10  -4   6        7.32        7.38      6.77 o 
  -9  -4   6        3.16        1.77      4.27 o 
  -8  -4   6        3.05        7.14      5.31 o 
  -7  -4   6       29.20       24.05      4.59 o 
  -6  -4   6       36.36       33.51      5.47 o 
  -5  -4   6       50.87       49.61      6.87 o 
  -4  -4   6       61.79       55.39      7.87 o 
  -3  -4   6        0.74        5.85      6.66 o 
  -2  -4   6        0.56       -1.15      3.19 o 
  -1  -4   6       75.96       78.03      5.20 o 
   0  -4   6      100.76      105.60      5.60 o 
   1  -4   6        0.93        1.70      3.48 o 
   2  -4   6      217.57      205.64      4.86 o 
   3  -4   6       20.79       17.63      4.05 o 
   4  -4   6       56.33       55.46     10.62 o 
   5  -4   6      201.50      204.41      5.72 o 
   6  -4   6       53.83       50.25     16.33 o 
   7  -4   6        0.85        4.49      7.48 o 
   8  -4   6        5.88       10.62     16.53 o 
 -10  -3   6       74.05       58.79      7.79 o 
  -9  -3   6      319.96      335.22     17.53 o 
  -8  -3   6      189.87      219.91      9.38 o 
  -7  -3   6        4.41        3.81      3.73 o 
  -6  -3   6        3.58        2.64      6.94 o 
  -5  -3   6        4.71        1.48      3.83 o 
  -4  -3   6        2.69       -2.81      4.40 o 
  -3  -3   6      461.73      425.45      7.22 o 
  -2  -3   6      230.27      229.23      6.91 o 
  -1  -3   6      148.51      130.30      5.86 o 
   0  -3   6      137.71      145.91      7.08 o 
   1  -3   6        0.28        3.80      3.83 o 
   2  -3   6      121.15      154.29      8.26 o 
   3  -3   6      295.31      294.30      7.03 o 
   4  -3   6        0.15        0.08      3.99 o 
   5  -3   6        1.74        7.66      4.19 o 
   6  -3   6       35.89       22.13      6.10 o 
   7  -3   6       15.14       19.55     12.98 o 
   8  -3   6        1.51        1.12      4.92 o 
 -10  -2   6       34.10       16.44      6.23 o 
  -9  -2   6      160.21      187.16      8.69 o 
  -8  -2   6      167.77      191.64      8.96 o 
  -7  -2   6       25.33       40.73      6.72 o 
  -6  -2   6       15.04       12.24      6.00 o 
  -5  -2   6      239.46      251.37      8.26 o 
  -4  -2   6     1104.45     1093.84     14.04 o 
  -3  -2   6     1453.36     1380.54     16.34 o 
  -2  -2   6      819.69      720.11     12.98 o 
  -1  -2   6     2095.23     2032.66     24.59 o 
   0  -2   6       17.88        4.92      3.62 o 
   1  -2   6       91.32       60.12      7.51 o 
   2  -2   6      738.24      728.74     14.75 o 
   3  -2   6      934.67      896.09     15.23 o 
   4  -2   6      843.36      876.29     12.95 o 
   5  -2   6      198.70      201.53      7.35 o 
   6  -2   6       28.04       33.05      6.40 o 
   7  -2   6       69.01       71.07      9.64 o 
   8  -2   6        2.74        6.16      6.61 o 
 -10  -1   6       48.11       50.05     10.87 o 
  -9  -1   6      154.11      159.91      7.04 o 
  -8  -1   6      162.24      192.14      6.95 o 
  -7  -1   6      127.71      129.01      4.63 o 
  -6  -1   6      106.27      121.46      4.85 o 
  -5  -1   6     1515.51     1503.99     14.45 o 
  -4  -1   6      707.74      742.91      8.97 o 
  -3  -1   6      967.38      906.60     14.99 o 
  -2  -1   6     1896.13     1858.15     20.41 o 
  -1  -1   6     4376.81     4481.30     46.32 o 
   0  -1   6     7521.51     8046.72     75.66 o 
   1  -1   6     2339.52     2254.75     22.12 o 
   2  -1   6      748.91      652.18      9.45 o 
   3  -1   6      404.41      456.77      8.29 o 
   4  -1   6      291.61      281.62     11.02 o 
   5  -1   6        2.34        1.18     10.23 o 
   6  -1   6        2.41        3.68      4.64 o 
   7  -1   6       59.13       43.91      9.46 o 
   8  -1   6       32.49       17.53     13.18 o 
 -11   0   6       18.06       16.92     11.02 o 
 -10   0   6       14.75       11.67      5.27 o 
  -9   0   6       36.69       36.88      6.97 o 
  -8   0   6      115.25      120.70      6.54 o 
  -7   0   6       32.12       44.88      5.47 o 
  -6   0   6       44.51       46.27      5.34 o 
  -5   0   6      295.48      310.09      7.60 o 
  -4   0   6     1018.73      976.31     11.90 o 
  -3   0   6     1112.41     1088.78     13.62 o 
  -2   0   6      945.50      939.29     13.30 o 
  -1   0   6      587.83      558.96     10.48 o 
   0   0   6     2303.99     2351.33     25.34 o 
   1   0   6      955.19      870.02     16.11 o 
   2   0   6      645.21      674.40     17.12 o 
   3   0   6      108.61       96.09     10.62 o 
   4   0   6       70.96       94.30      7.42 o 
   5   0   6      196.02      191.61     17.31 o 
   6   0   6      138.90       75.18     67.68 o 
   7   0   6       71.34       49.29     19.91 o 
   8   0   6       54.50       28.46     10.02 o 
 -11   1   6       13.95       10.62     19.28 o 
 -10   1   6        5.30        0.64      3.76 o 
  -9   1   6        0.59        1.35      5.31 o 
  -8   1   6       71.15       87.08      6.17 o 
  -7   1   6      117.26      118.99      6.31 o 
  -6   1   6       62.29       63.38      4.73 o 
  -5   1   6       25.91       36.65      5.92 o 
  -4   1   6      601.96      619.00     10.87 o 
  -3   1   6      207.02      221.28      7.14 o 
  -2   1   6      858.05      868.67     11.27 o 
  -1   1   6      531.87      514.98     10.31 o 
   0   1   6      773.41      709.79     12.36 o 
   1   1   6      743.82      827.51     21.44 o 
   2   1   6       45.29       22.52      9.35 o 
   3   1   6        1.81        0.00      6.49 o 
   4   1   6      194.32      174.70     11.02 o 
   5   1   6      134.81      143.61     11.02 o 
   6   1   6      100.09      114.43     11.41 o 
   7   1   6      106.09       35.64     36.99 o 
   8   1   6       58.27       48.11     10.03 o 
 -11   2   6        7.25      -11.02     20.85 o 
 -10   2   6        0.45        0.52      5.51 o 
  -9   2   6       26.58       19.00      4.61 o 
  -8   2   6       23.85       29.89      7.14 o 
  -7   2   6       35.08       36.44      5.35 o 
  -6   2   6        2.95        4.45      3.07 o 
  -5   2   6        0.06        1.69      3.67 o 
  -4   2   6        0.01        0.28      5.21 o 
  -3   2   6      191.59      177.65      7.01 o 
  -2   2   6       19.32       19.72      5.59 o 
  -1   2   6       29.82       29.81      5.98 o 
   0   2   6       32.49       37.23      5.38 o 
   1   2   6       32.34       32.26      9.91 o 
   2   2   6      107.25      112.89      8.73 o 
   3   2   6        9.38        5.82      6.08 o 
   4   2   6       55.76       48.40     17.31 o 
   5   2   6       24.79        1.97     14.95 o 
   6   2   6       20.08       27.94      9.11 o 
   7   2   6       46.50       37.72      7.08 o 
 -10   3   6       99.49       52.33     23.21 o 
  -9   3   6      103.03       97.70      8.65 o 
  -8   3   6       66.81       70.21      6.32 o 
  -7   3   6      264.47      276.28      7.06 o 
  -6   3   6      265.42      287.19     11.49 o 
  -5   3   6      374.71      403.85      6.68 o 
  -4   3   6      340.22      354.29      7.25 o 
  -3   3   6      297.37      305.87      8.21 o 
  -2   3   6       63.61       77.44     10.08 o 
  -1   3   6       14.02       17.60      9.35 o 
   0   3   6      860.51      893.31     19.72 o 
   1   3   6      150.53      141.11      9.68 o 
   2   3   6       37.92       26.18     10.96 o 
   3   3   6       21.30       17.31      9.44 o 
   4   3   6        9.28       16.53      9.84 o 
   5   3   6        7.98        3.15      9.44 o 
   6   3   6        2.50        1.55      5.31 o 
   7   3   6        3.47        6.40      8.13 o 
 -10   4   6       37.37       35.41     22.82 o 
  -9   4   6       64.09       72.12      6.56 o 
  -8   4   6      223.85      226.35      6.00 o 
  -7   4   6      249.24      273.94      8.23 o 
  -6   4   6      637.03      669.98      9.40 o 
  -5   4   6      530.66      575.28      8.98 o 
  -4   4   6      287.44      319.27     15.44 o 
  -3   4   6      388.19      385.72     10.91 o 
  -2   4   6      484.81      515.88      8.14 o 
  -1   4   6      137.77      157.88      9.61 o 
   0   4   6     1176.64     1157.61     29.12 o 
   1   4   6      839.80      932.20     22.07 o 
   2   4   6      127.06      107.81     12.59 o 
   3   4   6       69.99       92.86     12.59 o 
   4   4   6       12.84       18.49     10.62 o 
   5   4   6        0.32      -10.62     11.02 o 
   6   4   6       20.15        7.93      7.09 o 
 -10   5   6       83.93      112.14     16.13 o 
  -9   5   6       48.04       51.39      6.53 o 
  -8   5   6      146.90      168.82      7.88 o 
  -7   5   6      355.35      365.40      7.32 o 
  -6   5   6      627.33      640.13      8.55 o 
  -5   5   6      802.70      821.61     13.92 o 
  -4   5   6      443.99      472.33      8.46 o 
  -3   5   6      289.86      318.12     10.92 o 
  -2   5   6      378.65      397.82      9.93 o 
  -1   5   6      498.87      462.12     10.25 o 
   0   5   6     1279.92     1213.20     25.03 o 
   1   5   6      148.17      145.97     13.38 o 
   2   5   6      443.02      491.04     18.89 o 
   3   5   6      227.59      276.60     27.54 o 
   4   5   6      189.54      212.86     27.94 o 
   5   5   6       71.98       52.33     14.16 o 
   6   5   6       51.59       21.25     13.77 o 
 -10   6   6       44.10       41.71     14.95 o 
  -9   6   6       19.09       33.05     13.38 o 
  -8   6   6      110.27      104.68      4.73 o 
  -7   6   6      165.40      181.99      8.20 o 
  -6   6   6       35.01       36.55      4.91 o 
  -5   6   6      133.12      137.31      5.27 o 
  -4   6   6      267.56      287.30      7.81 o 
  -3   6   6      368.14      394.25      8.25 o 
  -2   6   6      373.36      400.22     12.50 o 
  -1   6   6       25.03       26.16      5.44 o 
   0   6   6       54.65       62.89     15.15 o 
   1   6   6      165.69      194.38      6.96 o 
   2   6   6      314.90      361.20     18.49 o 
   3   6   6      210.18      275.42     29.12 o 
   4   6   6      128.89      134.56     28.33 o 
   5   6   6       60.10       31.85     32.07 o 
  -9   7   6        5.18        8.26     21.64 o 
  -8   7   6        0.04       -3.25      3.53 o 
  -7   7   6        3.74       -0.44      4.82 o 
  -6   7   6       40.73       41.06      5.66 o 
  -5   7   6        3.77        4.14      5.13 o 
  -4   7   6      166.44      146.36      7.62 o 
  -3   7   6       80.52       88.71     10.15 o 
  -2   7   6        0.38       -1.13      8.22 o 
  -1   7   6      121.20      107.55      6.48 o 
   0   7   6        7.61        8.63      6.52 o 
   1   7   6       15.01       19.60      6.61 o 
   2   7   6      186.76      206.09     35.61 o 
   3   7   6      196.58      220.73     31.08 o 
   4   7   6      139.90       58.99     71.81 o 
  -8   8   6        6.89       10.62     11.80 o 
  -7   8   6        2.37        2.25      8.20 o 
  -6   8   6        0.58       -1.42      6.89 o 
  -5   8   6        0.87        5.57      9.52 o 
  -4   8   6        0.00       -1.51      8.89 o 
  -3   8   6        7.04        5.11      5.29 o 
  -2   8   6       19.75       19.39      9.46 o 
  -1   8   6       13.51       13.65      8.51 o 
   0   8   6        0.62        4.40      9.64 o 
   1   8   6        7.58        5.11     12.20 o 
   2   8   6       89.93      115.68     17.31 o 
   3   8   6       55.55       51.15     28.72 o 
  -8   9   6       31.35       38.17     22.82 o 
  -7   9   6        8.96       11.63      5.72 o 
  -6   9   6        1.62        9.22      6.81 o 
  -5   9   6       61.12       51.43      8.64 o 
  -4   9   6       52.37       41.72      8.44 o 
  -3   9   6        3.24        6.76      5.53 o 
  -2   9   6       19.76       17.53      6.00 o 
  -1   9   6       67.93       50.07     17.51 o 
   0   9   6       19.85       42.89     14.16 o 
   1   9   6       26.06       20.46     14.56 o 
   2   9   6        5.64        5.11     13.77 o 
  -6  10   6       89.36      118.43     45.25 o 
  -5  10   6      162.27      143.61      8.90 o 
  -4  10   6       21.05       18.84      8.21 o 
  -3  10   6        7.96       11.45      7.90 o 
  -2  10   6       44.37       18.65      9.78 o 
  -1  10   6       51.36       61.77     14.95 o 
   0  10   6        8.57       12.59     24.39 o 
   1 -15   7       11.87        6.27      5.21 o 
   2 -15   7       83.03      108.25     19.87 o 
  -2 -14   7       14.51        8.26     11.80 o 
   0 -14   7       59.46       42.48      5.71 o 
   1 -14   7       31.92       24.23      8.58 o 
   2 -14   7        0.20       -0.39      7.56 o 
   3 -14   7        3.63        2.36      8.18 o 
   4 -14   7       10.99        6.53      8.51 o 
   5 -14   7        0.39        1.18      9.05 o 
  -4 -13   7       45.00       49.18     14.56 o 
  -3 -13   7       23.60       14.95     12.20 o 
  -2 -13   7       25.92       31.08     11.80 o 
  -1 -13   7       43.19       44.07      7.08 o 
   0 -13   7        0.68        7.23      5.70 o 
   1 -13   7        0.57        3.22      4.74 o 
   2 -13   7       42.50       39.12      9.45 o 
   3 -13   7       33.09       32.56      6.37 o 
   4 -13   7       21.54       16.68      4.94 o 
   5 -13   7        0.58       -2.75      9.05 o 
   6 -13   7        1.46        1.18     16.53 o 
  -5 -12   7        1.77        6.30     12.20 o 
  -4 -12   7       47.90       54.30     13.38 o 
  -3 -12   7      230.41      244.73     16.53 o 
  -2 -12   7      146.95      159.16     14.79 o 
  -1 -12   7      237.17      252.30     12.13 o 
   0 -12   7      554.72      582.71     19.57 o 
   1 -12   7      221.76      234.63      6.07 o 
   2 -12   7      187.54      205.28      5.74 o 
   3 -12   7       97.10       81.16     12.59 o 
   4 -12   7      104.36      112.10     21.64 o 
   5 -12   7       27.23       26.36     16.92 o 
   6 -12   7        4.98       -2.36      9.44 o 
   7 -12   7        1.65       -5.51     19.67 o 
  -5 -11   7      116.30      118.82     14.95 o 
  -4 -11   7      223.38      256.54     16.53 o 
  -3 -11   7      305.80      339.28     11.24 o 
  -1 -11   7       49.66       70.90      7.28 o 
   0 -11   7       96.33      103.85     13.38 o 
   1 -11   7       86.80      105.67      9.85 o 
   2 -11   7      102.43      133.64      6.24 o 
   3 -11   7       31.44       46.40      4.62 o 
   4 -11   7      104.69      122.39      5.84 o 
   5 -11   7      122.78      118.26     22.23 o 
   6 -11   7       80.72       81.84     21.25 o 
   7 -11   7       52.75       81.45     13.77 o 
  -5 -10   7      102.19       92.20     16.66 o 
  -4 -10   7       73.11       75.21     18.49 o 
  -3 -10   7      181.65      211.57     26.36 o 
  -2 -10   7      305.73      306.66     14.71 o 
  -1 -10   7       66.80       60.20      9.44 o 
   0 -10   7      245.00      242.14     12.39 o 
   1 -10   7      435.56      438.88     15.54 o 
   2 -10   7       88.81       94.41      7.90 o 
   3 -10   7        9.88       12.48      4.55 o 
   4 -10   7       20.07       11.60      3.14 o 
   5 -10   7       54.55       63.55      4.13 o 
   6 -10   7      191.41      254.17     14.95 o 
   7 -10   7      164.46      205.39     26.36 o 
   8 -10   7       53.74       64.13     25.18 o 
  -7  -9   7       16.41       16.13     11.80 o 
  -6  -9   7       22.92       14.10      4.41 o 
  -5  -9   7       25.04       23.87      5.06 o 
  -4  -9   7        7.02       -0.52      6.30 o 
  -3  -9   7       76.08       81.52      6.94 o 
  -2  -9   7      187.85      179.19      7.65 o 
  -1  -9   7      111.11      137.98      9.05 o 
   0  -9   7       23.17       17.50      7.90 o 
   1  -9   7      195.21      193.12      6.92 o 
   2  -9   7       79.77       85.44     12.79 o 
   3  -9   7       63.71       79.45      6.50 o 
   4  -9   7       32.07       43.02      6.34 o 
   5  -9   7      323.31      317.72     17.95 o 
   6  -9   7      246.07      150.98     58.04 o 
   7  -9   7      144.09      162.50     14.56 o 
   8  -9   7       25.06       21.64     12.59 o 
  -7  -8   7       17.71       10.20      4.74 o 
  -6  -8   7        6.17        7.91      4.53 o 
  -5  -8   7        1.23       -0.38      2.83 o 
  -4  -8   7       13.04       13.18      7.03 o 
  -3  -8   7       60.22       83.17     10.23 o 
  -2  -8   7      110.50      116.60     28.33 o 
  -1  -8   7       62.44       53.17      9.29 o 
   0  -8   7      118.18      121.93      6.61 o 
   1  -8   7       34.08       35.91      7.34 o 
   2  -8   7        3.64        6.39      3.90 o 
   3  -8   7        8.20        9.15      5.20 o 
   4  -8   7       25.51       20.92      4.71 o 
   5  -8   7       26.43       30.38      3.04 o 
   6  -8   7       88.58       68.23      4.32 o 
   7  -8   7       55.25       59.81     12.20 o 
   8  -8   7        4.25       -8.26     20.07 o 
  -9  -7   7       14.12        2.75      9.84 o 
  -8  -7   7      157.60      154.63     17.34 o 
  -7  -7   7      270.09      245.43      8.72 o 
  -6  -7   7      246.20      258.23      6.73 o 
  -5  -7   7       20.29       23.01      6.51 o 
  -4  -7   7       16.05       14.11      9.57 o 
  -3  -7   7       11.13       10.64      6.32 o 
  -2  -7   7      176.99      190.22     12.00 o 
  -1  -7   7      152.99      153.77      5.94 o 
   0  -7   7      190.45      176.67      7.08 o 
   1  -7   7       11.08       15.63      4.88 o 
   2  -7   7        0.28        0.52      2.91 o 
   3  -7   7       23.82       24.32      5.66 o 
   4  -7   7        6.82        4.93      3.13 o 
   5  -7   7       38.86       39.08      8.26 o 
   6  -7   7       11.05        8.74      3.27 o 
   7  -7   7        3.92       23.21     18.49 o 
   8  -7   7        2.40       -7.87     19.28 o 
  -9  -6   7        9.31        3.60      4.40 o 
  -8  -6   7      147.04      141.66      8.11 o 
  -7  -6   7      707.36      679.77     18.76 o 
  -6  -6   7     1552.77     1550.05     37.32 o 
  -5  -6   7     1934.98     1924.31     28.82 o 
  -4  -6   7       80.42       88.01      7.92 o 
  -3  -6   7      124.74      118.67     10.41 o 
  -2  -6   7      266.61      240.75     21.05 o 
  -1  -6   7        5.93        7.57      6.94 o 
   0  -6   7       43.24       28.88      7.17 o 
   1  -6   7      147.84      135.91      8.29 o 
   2  -6   7      182.70      182.19     16.13 o 
   3  -6   7      762.94      775.36     13.77 o 
   4  -6   7        4.23        4.63      4.86 o 
   5  -6   7       56.34       62.94      5.42 o 
   6  -6   7      183.49      139.51      4.65 o 
   7  -6   7       47.51       50.87      8.46 o 
   8  -6   7       26.87       41.31     12.20 o 
  -9  -5   7       36.82       47.88     15.55 o 
  -8  -5   7       96.06      111.51     13.04 o 
  -7  -5   7      110.68      133.26     10.36 o 
  -6  -5   7       28.73       28.45      7.33 o 
  -5  -5   7       54.17       69.83     10.89 o 
  -4  -5   7       94.71       85.26      5.82 o 
  -3  -5   7      269.58      240.87      7.94 o 
  -2  -5   7      377.35      335.98     15.94 o 
  -1  -5   7      265.90      229.17      9.97 o 
   0  -5   7      620.06      572.99     10.10 o 
   1  -5   7      998.94      933.75     12.67 o 
   2  -5   7      974.17      992.02     13.04 o 
   3  -5   7     2119.78     2137.71     25.46 o 
   4  -5   7      160.41      162.13      4.73 o 
   5  -5   7        1.38        0.42      4.31 o 
   6  -5   7       92.59      106.43      6.91 o 
   7  -5   7       47.79       60.17     27.35 o 
 -10  -4   7       11.73        5.19      4.44 o 
  -9  -4   7       33.25       22.57      5.43 o 
  -8  -4   7       93.27       98.87     14.77 o 
  -7  -4   7       65.87       68.52      8.12 o 
  -6  -4   7       14.37       11.01      6.62 o 
  -5  -4   7      219.00      195.82      6.29 o 
  -4  -4   7      306.46      289.67      7.67 o 
  -3  -4   7       89.82       66.71      6.61 o 
  -2  -4   7      470.22      450.97     11.21 o 
  -1  -4   7      277.49      235.88      6.10 o 
   0  -4   7      283.49      245.04      7.50 o 
   1  -4   7      932.50      911.59     15.29 o 
   2  -4   7     1028.45      984.10     15.85 o 
   3  -4   7     5394.59     5490.39     55.62 o 
   4  -4   7     5463.74     5503.15     57.24 o 
   5  -4   7       57.82       65.21     12.20 o 
   6  -4   7        7.88        9.57      3.87 o 
   7  -4   7       43.60       45.83     25.38 o 
 -10  -3   7        0.37        0.02      4.41 o 
  -9  -3   7        0.12        0.33      4.85 o 
  -8  -3   7       14.19       10.67      5.41 o 
  -7  -3   7        1.80       -0.30      4.57 o 
  -6  -3   7       27.84       23.67      6.95 o 
  -5  -3   7      185.10      203.27      6.25 o 
  -4  -3   7        7.74        8.39      7.45 o 
  -3  -3   7       52.46       57.59      5.91 o 
  -2  -3   7      861.62      833.95     15.55 o 
  -1  -3   7      596.21      544.41      8.73 o 
   0  -3   7       93.86       89.59      8.61 o 
   1  -3   7      194.04      170.94      9.32 o 
   2  -3   7      236.70      255.53     10.43 o 
   3  -3   7      802.45      761.61     14.99 o 
   4  -3   7     1361.57     1463.55     18.87 o 
   5  -3   7        1.21       -3.70      4.58 o 
   6  -3   7        4.06       -2.75      9.44 o 
   7  -3   7       51.79       46.22     15.54 o 
   8  -3   7       29.63       13.25      4.93 o 
 -10  -2   7        1.55        7.04      6.22 o 
  -9  -2   7       37.00       52.49      9.13 o 
  -8  -2   7        0.13        5.85      4.86 o 
  -7  -2   7       49.43       40.02      5.91 o 
  -6  -2   7        0.59       -0.10      3.38 o 
  -5  -2   7       75.21       83.56      7.79 o 
  -4  -2   7       13.30       11.87      4.31 o 
  -3  -2   7        7.72        8.11      4.15 o 
  -2  -2   7      265.52      269.54      8.51 o 
  -1  -2   7      371.07      442.53      9.71 o 
   0  -2   7      318.70      360.12      7.37 o 
   1  -2   7        8.98       12.28      5.16 o 
   2  -2   7      518.10      492.47     13.77 o 
   3  -2   7      101.07      108.47      8.07 o 
   4  -2   7      118.55      113.72     15.15 o 
   5  -2   7      118.08      147.21      9.80 o 
   6  -2   7        7.58        1.57     10.62 o 
   7  -2   7       14.56       15.51      8.07 o 
   8  -2   7        7.73        6.26      4.53 o 
 -10  -1   7       53.36       39.50      7.20 o 
  -9  -1   7      151.58      162.04     13.00 o 
  -8  -1   7        7.88        9.92      5.03 o 
  -7  -1   7       14.57       16.07      4.40 o 
  -6  -1   7      213.33      236.26      7.10 o 
  -5  -1   7      851.56      838.12      9.87 o 
  -4  -1   7      251.89      247.28     12.00 o 
  -3  -1   7      650.13      653.85     28.33 o 
  -2  -1   7      821.53      817.07     11.27 o 
  -1  -1   7      204.78      207.50     10.99 o 
   0  -1   7      346.70      321.99     10.03 o 
   1  -1   7      263.88      274.35      9.17 o 
   2  -1   7      150.80      134.01      7.63 o 
   3  -1   7       35.46       38.96      9.05 o 
   4  -1   7        9.49       14.28      8.22 o 
   5  -1   7       13.41        5.82      5.31 o 
   6  -1   7      115.92      104.66     16.92 o 
   7  -1   7        6.94       11.41     13.38 o 
   8  -1   7        0.00        4.24      4.92 o 
 -10   0   7      202.86      202.74      6.62 o 
  -9   0   7       54.25       77.86     13.44 o 
  -8   0   7       34.05       28.74      7.12 o 
  -7   0   7        4.13        2.94      3.95 o 
  -6   0   7        1.33        2.43      4.08 o 
  -5   0   7       81.72       77.59      6.75 o 
  -4   0   7      476.08      431.53     33.13 o 
  -3   0   7      752.69      677.63     12.15 o 
  -2   0   7     1613.43     1509.79     19.37 o 
  -1   0   7      109.62       83.25      5.82 o 
   0   0   7       89.25       66.51      7.33 o 
   1   0   7     1132.93     1082.18     14.59 o 
   2   0   7      182.13      205.63     12.27 o 
   3   0   7       12.70       12.96      5.20 o 
   4   0   7      111.56      113.20     19.87 o 
   5   0   7       54.42       46.03     16.13 o 
   6   0   7       90.02       73.58     17.71 o 
   7   0   7       37.62       44.07     16.92 o 
 -10   1   7       81.76       81.27      7.31 o 
  -9   1   7       50.92       42.33      7.31 o 
  -8   1   7      227.10      253.97      9.50 o 
  -7   1   7      232.90      244.19      9.05 o 
  -6   1   7      378.99      398.64      7.92 o 
  -5   1   7      494.30      513.01     12.88 o 
  -4   1   7      867.61      881.67     12.90 o 
  -3   1   7      806.21      769.92     17.71 o 
  -2   1   7      383.45      388.14     10.62 o 
  -1   1   7      474.77      471.93     11.35 o 
   0   1   7     2050.24     1932.36     25.77 o 
   1   1   7      881.30      880.33     28.13 o 
   2   1   7       59.86       56.40     11.06 o 
   3   1   7       28.72       44.57      7.48 o 
   4   1   7      381.12      363.00      9.63 o 
   5   1   7      383.04      383.62     16.53 o 
   6   1   7      207.89      162.60     17.90 o 
   7   1   7      101.26       83.41     12.98 o 
 -10   2   7        1.76        7.68      5.52 o 
  -9   2   7       57.96       66.53      6.62 o 
  -8   2   7      107.85      119.00     15.71 o 
  -7   2   7      180.11      187.34      6.83 o 
  -6   2   7      397.44      452.26     11.37 o 
  -5   2   7      457.39      477.25     10.48 o 
  -4   2   7      457.97      434.96      7.60 o 
  -3   2   7      336.63      303.46     13.97 o 
  -2   2   7      746.14      682.94     11.52 o 
  -1   2   7     1583.17     1498.12     18.58 o 
   0   2   7      697.37      650.33     15.94 o 
   1   2   7      250.89      267.89     11.21 o 
   2   2   7       61.93       80.01      9.03 o 
   3   2   7        5.98        1.97      9.17 o 
   4   2   7        3.24       10.23     16.92 o 
   5   2   7      251.73      288.01     25.97 o 
   6   2   7      177.95      193.19     24.79 o 
   7   2   7       99.41       69.66     46.23 o 
 -10   3   7        7.16        7.48     11.41 o 
  -9   3   7        6.36        6.05      5.21 o 
  -8   3   7       14.21       11.11      4.30 o 
  -7   3   7       20.18       21.33      4.38 o 
  -6   3   7       19.94       15.78      4.53 o 
  -5   3   7      111.70      114.79      5.57 o 
  -4   3   7       19.23       23.44      4.86 o 
  -3   3   7      130.19      124.29      7.85 o 
  -2   3   7      677.79      645.65     14.04 o 
  -1   3   7      383.30      383.10     12.52 o 
   0   3   7       76.33       88.95     13.32 o 
   1   3   7      267.16      304.04     12.15 o 
   2   3   7      117.35      125.20     17.12 o 
   3   3   7       21.02       11.80     10.23 o 
   4   3   7        1.03       -1.18      9.44 o 
   5   3   7       93.04       83.02     13.77 o 
   6   3   7      130.63      121.97     14.95 o 
 -10   4   7       20.37       26.76     13.38 o 
  -9   4   7       11.96        9.27      5.33 o 
  -8   4   7       18.26       18.03      4.35 o 
  -7   4   7        0.67       -0.42      5.01 o 
  -6   4   7       43.79       34.64      6.27 o 
  -5   4   7       81.39       84.05      5.50 o 
  -4   4   7       18.18       19.38      5.13 o 
  -3   4   7        0.05       -0.67      4.31 o 
  -2   4   7      131.32      146.11      7.20 o 
  -1   4   7       19.08       22.98     11.53 o 
   0   4   7       93.15      105.47     17.31 o 
   1   4   7       73.83       96.93     16.13 o 
   2   4   7        7.66       10.55      6.71 o 
   3   4   7       26.45       34.23     12.20 o 
   4   4   7        0.14        7.08     19.28 o 
   5   4   7        4.07       -0.39     10.23 o 
 -10   5   7       24.87       36.20     14.56 o 
  -9   5   7       28.17       17.99      8.07 o 
  -8   5   7       84.86       96.39      5.78 o 
  -7   5   7       41.35       51.27      4.61 o 
  -6   5   7      181.12      176.94      7.11 o 
  -5   5   7      338.99      331.44      8.10 o 
  -4   5   7       94.40      112.80      7.95 o 
  -3   5   7        5.91        6.78      4.83 o 
  -2   5   7        0.46       -1.82      4.01 o 
  -1   5   7        4.53        3.58      4.83 o 
   0   5   7        0.64      -11.63     11.63 o 
   1   5   7        2.91        6.66      6.71 o 
   2   5   7       38.67       38.95     12.59 o 
   3   5   7       36.15       28.33     22.82 o 
   4   5   7        2.52       19.28     22.82 o 
   5   5   7        6.41        5.11     22.43 o 
  -9   6   7       94.03      101.51     26.76 o 
  -8   6   7       75.09       77.68      7.01 o 
  -7   6   7        7.74        4.20      4.50 o 
  -6   6   7       39.32       29.52      5.24 o 
  -5   6   7       12.61       13.11      4.75 o 
  -4   6   7      331.23      367.69      9.86 o 
  -3   6   7      293.93      325.89      9.69 o 
  -2   6   7      101.36      131.32      6.54 o 
  -1   6   7      311.60      336.95      9.52 o 
   0   6   7      276.66      286.90     11.68 o 
   1   6   7      150.47      129.16     22.43 o 
   2   6   7      132.25      141.25     27.94 o 
   3   6   7      139.91      122.37     29.12 o 
   4   6   7       73.28       95.22     29.12 o 
  -9   7   7       41.97       55.48     14.95 o 
  -8   7   7       42.23       36.23      7.43 o 
  -7   7   7       50.68       62.99      6.78 o 
  -6   7   7        3.84        7.41      4.24 o 
  -5   7   7       69.16       87.14      8.03 o 
  -4   7   7      216.84      231.28      9.63 o 
  -3   7   7      300.53      349.62     10.86 o 
  -2   7   7      299.08      334.73      8.23 o 
  -1   7   7      184.97      235.32     13.62 o 
   0   7   7       80.12       87.13      6.37 o 
   1   7   7      178.64      197.24     10.47 o 
   2   7   7      228.14      252.21     33.05 o 
   3   7   7      242.87      264.80     35.41 o 
  -8   8   7        0.55       -7.22      9.39 o 
  -7   8   7       11.24       16.49     11.02 o 
  -6   8   7       22.70       23.36     11.04 o 
  -5   8   7       31.13       30.65      6.94 o 
  -4   8   7       98.48      110.75     10.18 o 
  -3   8   7      166.53      148.59     10.87 o 
  -2   8   7      102.48      109.71     10.28 o 
  -1   8   7      126.38      146.50     24.39 o 
   0   8   7      112.69      124.93     10.10 o 
   1   8   7       70.62       68.07     16.53 o 
   2   8   7       62.76       53.51     29.51 o 
  -7   9   7       10.28        9.20      7.01 o 
  -6   9   7        8.03       20.22      8.66 o 
  -5   9   7        4.22       -2.75      7.54 o 
  -4   9   7       78.14       73.75      9.18 o 
  -3   9   7       33.87       31.66      9.07 o 
  -2   9   7        0.29       12.34      8.48 o 
  -1   9   7        8.60        3.40      8.66 o 
   0   9   7       38.18       51.54     15.74 o 
  -4  10   7        5.94        4.51      7.22 o 
  -3  10   7        0.39        6.40      6.68 o 
   1 -15   8       51.74       31.87     11.80 o 
  -2 -14   8      182.47      178.63     17.31 o 
   0 -14   8      113.75      110.73     15.94 o 
   1 -14   8       92.59      113.93     10.99 o 
   2 -14   8       73.19       69.11     11.09 o 
   3 -14   8       92.97       88.69     23.80 o 
   4 -14   8       70.73       70.06     17.90 o 
  -4 -13   8        1.38       12.98     12.98 o 
  -3 -13   8       16.27       11.80     11.80 o 
  -2 -13   8       74.73       97.62     13.18 o 
  -1 -13   8       24.22       20.90      5.97 o 
   0 -13   8        3.70        4.84      4.83 o 
   1 -13   8       40.81       51.17      8.26 o 
   2 -13   8       16.43       17.81      4.24 o 
   3 -13   8       55.63       30.99     13.56 o 
   4 -13   8       55.48       66.29     19.67 o 
   5 -13   8       26.23       28.33     18.49 o 
  -5 -12   8        0.03        3.15     11.41 o 
  -4 -12   8       10.61        7.01      8.05 o 
  -3 -12   8        1.91        3.75      6.94 o 
  -2 -12   8       10.28        3.59      8.10 o 
  -1 -12   8        0.96        3.67      5.82 o 
   0 -12   8        3.50        5.23      6.30 o 
   1 -12   8       50.88       62.47      8.85 o 
   2 -12   8        0.08       -0.02      3.60 o 
   3 -12   8        0.65        2.20      3.59 o 
   4 -12   8        5.51        5.88      4.73 o 
   5 -12   8        3.12        7.87      9.44 o 
   6 -12   8       12.96       11.41     19.28 o 
  -6 -11   8       48.82       48.79     14.16 o 
  -5 -11   8       53.02       57.46      9.29 o 
  -4 -11   8      206.95      172.66     34.62 o 
  -3 -11   8      193.04      209.99     10.13 o 
  -2 -11   8       14.07       23.60     11.68 o 
  -1 -11   8        1.86        5.18      5.42 o 
   0 -11   8       52.54       59.32      6.10 o 
   1 -11   8       16.95       19.97      6.02 o 
   2 -11   8       23.13       23.61      5.66 o 
   3 -11   8       19.38       18.85      4.36 o 
   4 -11   8       10.63        9.40      4.06 o 
   5 -11   8        4.29        6.12      3.98 o 
   6 -11   8       27.28       30.30     11.80 o 
   7 -11   8        6.93       -1.57     18.89 o 
  -5 -10   8       52.34       57.26      5.60 o 
  -4 -10   8      374.56      394.25     17.31 o 
  -3 -10   8      442.73      474.29     13.87 o 
  -2 -10   8       26.20       23.86      7.74 o 
  -1 -10   8        8.42        7.61      6.26 o 
   0 -10   8      202.85      219.80     11.65 o 
   1 -10   8      158.79      162.30      8.66 o 
   2 -10   8        6.55        7.78      3.87 o 
   3 -10   8       81.60       92.72      6.30 o 
   4 -10   8       30.31       41.89      5.35 o 
   5 -10   8       21.29       32.81      3.45 o 
   6 -10   8       59.58       78.69     21.64 o 
   7 -10   8       42.37       44.46     12.98 o 
  -7  -9   8        1.19       11.02     20.07 o 
  -6  -9   8       20.47       21.38      8.56 o 
  -5  -9   8      257.79      266.13      8.65 o 
  -4  -9   8      196.84      193.34     15.27 o 
  -3  -9   8      497.11      514.91     15.94 o 
  -2  -9   8      650.14      700.79     14.30 o 
  -1  -9   8      731.52      779.20     14.65 o 
   0  -9   8      472.64      487.31      9.29 o 
   1  -9   8      319.35      334.76      8.86 o 
   2  -9   8       41.28       45.62      5.53 o 
   3  -9   8      347.02      379.60     12.79 o 
   4  -9   8      548.37      588.49     11.24 o 
   5  -9   8      232.31      231.82     10.74 o 
   6  -9   8      242.51      249.06     15.34 o 
   7  -9   8      225.53      229.39     27.54 o 
  -8  -8   8      111.79      118.87     10.28 o 
  -7  -8   8       55.58       59.56      7.27 o 
  -6  -8   8       41.89       43.74      4.49 o 
  -5  -8   8      140.92      144.27      8.93 o 
  -4  -8   8        6.54        4.42      6.97 o 
  -3  -8   8       51.61       55.00      9.44 o 
  -2  -8   8      226.94      218.60     11.41 o 
  -1  -8   8      410.85      408.33     10.82 o 
   0  -8   8      241.01      252.18      8.73 o 
   1  -8   8      297.29      281.43      8.25 o 
   2  -8   8      211.52      227.27      7.35 o 
   3  -8   8       70.27       81.47      5.31 o 
   4  -8   8       88.30      106.83      9.25 o 
   5  -8   8      283.74      295.99      8.33 o 
   6  -8   8      367.02      320.81     30.17 o 
   7  -8   8      188.59      203.03     26.36 o 
   8  -8   8        5.35       -2.75     11.02 o 
  -9  -7   8        3.39        0.21      5.12 o 
  -8  -7   8       31.94       26.63      6.93 o 
  -7  -7   8      185.08      163.83      8.69 o 
  -6  -7   8        2.48        1.56      5.43 o 
  -5  -7   8        1.16       -1.15      3.87 o 
  -4  -7   8       22.98       20.29      7.27 o 
  -3  -7   8       50.59       46.76      7.56 o 
  -2  -7   8       12.29       10.80      4.98 o 
  -1  -7   8       76.94       85.49     10.43 o 
   0  -7   8      328.03      330.96      7.50 o 
   1  -7   8      279.32      301.91     11.09 o 
   2  -7   8      187.14      174.19      6.61 o 
   3  -7   8        7.82        9.63      5.82 o 
   4  -7   8      111.79      110.48      5.51 o 
   5  -7   8      250.05      266.16      9.84 o 
   6  -7   8      148.80      129.15      6.24 o 
   7  -7   8      141.23      199.88     14.95 o 
  -9  -6   8        5.63        5.20      7.77 o 
  -8  -6   8       19.31        8.47      4.97 o 
  -7  -6   8       30.68       25.67      5.23 o 
  -6  -6   8       83.03       82.32     11.34 o 
  -5  -6   8       40.30       54.71      7.42 o 
  -4  -6   8        3.94        1.77      8.33 o 
  -3  -6   8        3.37        4.19      5.96 o 
  -2  -6   8        0.62        2.24      7.28 o 
  -1  -6   8        3.96        7.10      5.60 o 
   0  -6   8       92.54      103.43      7.08 o 
   1  -6   8      114.85      127.12      8.66 o 
   2  -6   8      120.53      123.62      6.53 o 
   3  -6   8       51.69       50.66      5.30 o 
   4  -6   8      146.69      155.16      5.72 o 
   5  -6   8        2.88        2.83      5.14 o 
   6  -6   8        3.54       -0.90      3.87 o 
   7  -6   8        1.88       -6.69      9.84 o 
  -9  -5   8        4.06        1.13      4.22 o 
  -8  -5   8       20.16       20.10      6.71 o 
  -7  -5   8       33.75       38.36      6.74 o 
  -6  -5   8       28.94       29.03      6.17 o 
  -5  -5   8       35.98       41.29      5.28 o 
  -4  -5   8       23.12       19.15      6.33 o 
  -3  -5   8      340.55      337.43     13.38 o 
  -2  -5   8       33.34       29.71      5.10 o 
  -1  -5   8       37.04       26.17      4.86 o 
   0  -5   8      113.07      132.62     12.00 o 
   1  -5   8      614.12      609.15     21.64 o 
   2  -5   8      247.07      247.72      6.66 o 
   3  -5   8       10.51       12.83      5.36 o 
   4  -5   8       93.71      108.17      7.93 o 
   5  -5   8       46.17       39.81      6.81 o 
   6  -5   8        1.35       -1.99      5.42 o 
   7  -5   8       13.13        7.61      7.39 o 
 -10  -4   8       30.57       14.92      5.89 o 
  -9  -4   8       40.66       27.16      6.06 o 
  -8  -4   8       71.47       89.84      6.15 o 
  -7  -4   8      147.79      153.87      9.65 o 
  -6  -4   8       93.74       99.16      7.11 o 
  -5  -4   8      246.48      231.58     10.90 o 
  -4  -4   8      762.04      750.57     13.70 o 
  -3  -4   8     1690.60     1572.66     36.20 o 
  -2  -4   8      329.92      299.58     12.79 o 
  -1  -4   8       50.17       37.28      6.02 o 
   0  -4   8      374.17      328.38      9.84 o 
   1  -4   8      622.91      634.07     11.56 o 
   2  -4   8     1651.56     1614.78     20.33 o 
   3  -4   8     1147.66     1206.43     20.16 o 
   4  -4   8      602.16      541.31     10.76 o 
   5  -4   8      140.42      148.87      8.89 o 
   6  -4   8        3.55       12.65      6.66 o 
   7  -4   8        1.18       -0.71      7.33 o 
 -10  -3   8       50.36       52.81     12.54 o 
  -9  -3   8       89.59      109.00      6.91 o 
  -8  -3   8       78.95       78.25      6.05 o 
  -7  -3   8      164.60      188.38     11.66 o 
  -6  -3   8      110.38      117.63      5.87 o 
  -5  -3   8      194.15      198.79      6.80 o 
  -4  -3   8      970.37      935.63     15.40 o 
  -3  -3   8     3084.62     3018.30     76.33 o 
  -2  -3   8     4797.21     4795.29     47.57 o 
  -1  -3   8     1294.80     1160.74     28.33 o 
   0  -3   8      135.16      134.94     10.56 o 
   1  -3   8      202.13      216.48     12.20 o 
   2  -3   8     1125.02     1096.32     20.85 o 
   3  -3   8      124.18      124.09      8.46 o 
   4  -3   8       12.24        8.79      7.45 o 
   5  -3   8       20.07       25.23      5.89 o 
   6  -3   8       20.78       27.94      7.48 o 
   7  -3   8        8.24        7.08     11.80 o 
 -10  -2   8       39.77       39.84      6.05 o 
  -9  -2   8       21.63       16.71      5.58 o 
  -8  -2   8       18.11       19.43      4.82 o 
  -7  -2   8       92.26      101.14      5.96 o 
  -6  -2   8      281.86      276.06      7.08 o 
  -5  -2   8      189.30      180.12      8.37 o 
  -4  -2   8      698.64      718.15     13.35 o 
  -3  -2   8      925.39      890.96     15.19 o 
  -2  -2   8     1573.77     1484.13     24.39 o 
  -1  -2   8      225.77      219.74      8.86 o 
   0  -2   8       75.75       64.66      5.98 o 
   1  -2   8      396.69      391.46     13.18 o 
   2  -2   8      616.75      577.88     10.41 o 
   3  -2   8      282.31      296.92      9.35 o 
   4  -2   8      112.19      101.21      7.50 o 
   5  -2   8       63.53       74.57      7.48 o 
   6  -2   8       57.27       31.48      8.26 o 
   7  -2   8       21.07       22.82      8.26 o 
 -10  -1   8        0.84        2.42      6.41 o 
  -9  -1   8       11.56        6.97      4.17 o 
  -8  -1   8        4.93       -0.41      4.88 o 
  -7  -1   8        4.70        4.75      6.51 o 
  -6  -1   8       38.15       34.84      6.35 o 
  -5  -1   8       23.47       26.04      6.10 o 
  -4  -1   8      356.56      354.99     10.41 o 
  -3  -1   8      295.98      275.84      8.05 o 
  -2  -1   8       33.01       31.46      5.70 o 
  -1  -1   8       40.74       51.33      7.44 o 
   0  -1   8       51.94       57.25     10.71 o 
   1  -1   8      117.28       97.54      7.98 o 
   2  -1   8      169.51      183.49      9.39 o 
   3  -1   8      132.92      129.69      8.06 o 
   4  -1   8       16.01       14.46      6.61 o 
   5  -1   8       78.40       93.37      6.61 o 
   6  -1   8       78.56       86.17     10.62 o 
   7  -1   8      105.44       87.35     18.89 o 
 -10   0   8       83.73       99.35      7.47 o 
  -9   0   8       12.19       10.23      4.91 o 
  -8   0   8        0.86       -0.66      6.23 o 
  -7   0   8        2.67        2.67      4.91 o 
  -6   0   8       15.65       14.50      4.87 o 
  -5   0   8      116.74      115.36      6.06 o 
  -4   0   8       12.54       10.73      9.01 o 
  -3   0   8        2.89        2.91      5.91 o 
  -2   0   8       66.53       68.05     11.27 o 
  -1   0   8        6.76       13.38      7.09 o 
   0   0   8      121.17      143.30      8.68 o 
   1   0   8        0.20        8.39      6.69 o 
   2   0   8      132.48      102.57      9.03 o 
   3   0   8        8.59        8.25      6.37 o 
   4   0   8        6.51        4.71      6.37 o 
   5   0   8       49.51       47.22     10.62 o 
   6   0   8       33.89        8.26     16.13 o 
   7   0   8       34.28       38.95     18.89 o 
 -10   1   8       30.64       20.08      5.32 o 
  -9   1   8       50.33       73.50      7.71 o 
  -8   1   8       99.46       96.49      6.21 o 
  -7   1   8      252.87      251.87     10.20 o 
  -6   1   8      607.62      622.97     11.30 o 
  -5   1   8      606.88      613.96     10.19 o 
  -4   1   8      210.36      197.03      6.75 o 
  -3   1   8        1.14        0.58      5.77 o 
  -2   1   8      499.21      495.03     16.53 o 
  -1   1   8      392.23      380.72     10.13 o 
   0   1   8       22.32       18.95      7.67 o 
   1   1   8       32.49       32.34      8.26 o 
   2   1   8        7.34        7.32      7.42 o 
   3   1   8        0.62       -4.24      5.66 o 
   4   1   8       55.11       39.43      8.16 o 
   5   1   8        2.97        9.05     17.71 o 
   6   1   8        0.63        4.33     17.31 o 
 -10   2   8       36.06       50.49      6.57 o 
  -9   2   8       61.77       48.61      5.68 o 
  -8   2   8      209.30      216.08      8.46 o 
  -7   2   8      421.05      427.30      9.11 o 
  -6   2   8      432.37      465.29     10.57 o 
  -5   2   8      399.66      408.20      9.85 o 
  -4   2   8      201.26      217.14     14.85 o 
  -3   2   8        2.50        2.37      9.04 o 
  -2   2   8     1467.65     1412.00     26.11 o 
  -1   2   8     2738.35     2710.73    110.76 o 
   0   2   8      399.93      380.86     22.82 o 
   1   2   8      152.41      206.20     11.21 o 
   2   2   8        5.09       10.62     10.96 o 
   3   2   8       11.04        3.71     10.49 o 
   4   2   8       38.91       62.17     12.59 o 
   5   2   8       54.44       55.87     13.38 o 
   6   2   8       25.30       21.25     21.64 o 
 -10   3   8       26.65       19.69      5.40 o 
  -9   3   8       60.90       56.32     11.60 o 
  -8   3   8      208.76      219.46     12.45 o 
  -7   3   8      540.88      541.95     11.88 o 
  -6   3   8      430.55      453.14      9.34 o 
  -5   3   8      220.76      226.53      8.92 o 
  -4   3   8       53.34       54.35      5.11 o 
  -3   3   8      407.20      379.05     10.42 o 
  -2   3   8      636.88      626.27     19.10 o 
  -1   3   8      542.64      584.29     14.99 o 
   0   3   8      875.92      926.57     33.84 o 
   1   3   8      311.94      315.97     16.91 o 
   2   3   8      169.56      198.28     12.36 o 
   3   3   8      163.41      149.51     14.95 o 
   4   3   8      174.04      183.75     16.13 o 
   5   3   8      182.87      216.80     17.71 o 
 -10   4   8       15.72        5.90     22.43 o 
  -9   4   8       69.19       61.26      8.04 o 
  -8   4   8       36.70       39.47      7.58 o 
  -7   4   8      153.16      160.15      9.72 o 
  -6   4   8      167.52      180.22     10.17 o 
  -5   4   8       64.36       72.65      5.90 o 
  -4   4   8       90.54       93.20     11.42 o 
  -3   4   8        5.83        9.64      5.36 o 
  -2   4   8       93.32       91.45     10.35 o 
  -1   4   8      262.79      286.25     12.52 o 
   0   4   8      457.22      481.37     19.26 o 
   1   4   8      136.00      170.72     12.23 o 
   2   4   8      165.63      179.44     10.30 o 
   3   4   8      134.23      129.45     26.76 o 
   4   4   8      136.35      156.60     28.72 o 
   5   4   8      114.56      188.86     30.69 o 
  -9   5   8        0.04        4.54      3.82 o 
  -8   5   8       25.62       25.84      5.27 o 
  -7   5   8        3.42        3.99      4.67 o 
  -6   5   8       49.51       48.41      5.94 o 
  -5   5   8       12.20       16.80      6.25 o 
  -4   5   8       11.41       12.49      6.37 o 
  -3   5   8       91.25       86.15     14.74 o 
  -2   5   8       95.80      121.17     12.05 o 
  -1   5   8       22.76       21.24      6.09 o 
   0   5   8       45.51       63.63     10.99 o 
   1   5   8       58.16       66.16      9.07 o 
   2   5   8      114.58      131.02     28.33 o 
   3   5   8      108.58      145.58     29.51 o 
   4   5   8       54.01       38.17     27.15 o 
  -9   6   8        4.91        7.48     13.38 o 
  -8   6   8        1.81        1.24      6.53 o 
  -7   6   8        1.55        4.95      7.14 o 
  -6   6   8       10.94       11.83      5.41 o 
  -5   6   8        2.67       -0.06      5.49 o 
  -4   6   8        2.93        6.20      4.74 o 
  -3   6   8        0.65        3.24      6.73 o 
  -2   6   8        6.60        9.92      6.09 o 
  -1   6   8        4.94        8.25      6.16 o 
   0   6   8       61.72       64.39     10.00 o 
   1   6   8       31.71       28.74      6.82 o 
   2   6   8       33.62       55.08     27.54 o 
   3   6   8        4.36        9.84     25.18 o 
  -8   7   8        8.11       15.52      4.78 o 
  -7   7   8       31.76       43.54      6.83 o 
  -6   7   8       38.31       27.05      6.56 o 
  -5   7   8       29.40       27.34      6.12 o 
  -4   7   8       59.45       76.99      7.02 o 
  -3   7   8      182.30      194.41     18.07 o 
  -2   7   8       96.88      108.43     14.60 o 
  -1   7   8       49.38       71.52      9.64 o 
   0   7   8       26.87       27.69      9.07 o 
   1   7   8       32.88       26.95     10.50 o 
   2   7   8       12.58       26.36     27.54 o 
  -7   8   8       56.33       63.32      7.52 o 
  -6   8   8       10.51       13.26      5.19 o 
  -5   8   8       17.37        7.51      6.74 o 
  -4   8   8      163.82      153.38     11.15 o 
  -3   8   8      159.53      173.47     15.48 o 
  -2   8   8        4.63        1.72      5.72 o 
  -1   8   8        1.32       -4.21      8.40 o 
   0   8   8       18.39       15.00      8.66 o 
  -5   9   8       96.76       76.94     15.16 o 
  -4   9   8      161.73      137.52     12.20 o 
  -3   9   8      199.10      194.48     17.71 o 
  -2   9   8      135.46      130.18     23.41 o 
  -2 -14   9      419.79      361.04    193.39 o 
  -1 -14   9      256.05      246.57     23.96 o 
   0 -14   9       59.88       67.91      8.57 o 
   1 -14   9       21.00       21.30      5.30 o 
   2 -14   9       86.24       96.15      8.31 o 
   3 -14   9       57.43       21.79     17.21 o 
  -4 -13   9       52.30       46.80     12.13 o 
  -3 -13   9       53.73       66.14     15.15 o 
  -2 -13   9       98.60       93.88     11.98 o 
  -1 -13   9       23.03       17.00     12.32 o 
   0 -13   9        1.10       -3.93      8.26 o 
   1 -13   9        8.28        8.57      4.37 o 
   2 -13   9      112.85      112.68      7.48 o 
   3 -13   9      216.02      222.72      8.95 o 
   4 -13   9      100.32       84.50     17.41 o 
   5 -13   9       36.32       59.81     12.20 o 
  -5 -12   9       16.46       20.87     11.11 o 
  -4 -12   9       79.62       73.44     12.27 o 
  -3 -12   9       74.72       83.53      9.13 o 
  -2 -12   9       45.36       47.62     13.60 o 
  -1 -12   9       78.75       84.40      7.78 o 
   0 -12   9       29.62       31.39      7.35 o 
   1 -12   9        9.14        7.55      7.28 o 
   2 -12   9        3.95       -2.00      4.43 o 
   3 -12   9       98.53      116.50      6.05 o 
   4 -12   9       96.23      105.14      7.97 o 
   5 -12   9       85.99      117.25     13.38 o 
   6 -12   9       25.10       39.74     12.98 o 
  -6 -11   9        1.95        9.44     12.59 o 
  -5 -11   9        0.06        3.92      7.78 o 
  -4 -11   9       31.38       28.65     10.72 o 
  -3 -11   9        6.11        1.39      6.38 o 
  -2 -11   9        0.17        7.71     10.81 o 
  -1 -11   9       58.91       50.91      6.66 o 
   0 -11   9       12.37       10.83      5.26 o 
   1 -11   9       14.12       20.64      6.61 o 
   2 -11   9       28.12       32.27      8.68 o 
   3 -11   9      164.98      187.21     12.39 o 
   4 -11   9      131.90      142.55      7.33 o 
   5 -11   9       33.52       24.79      8.66 o 
   6 -11   9       16.82       36.99     20.85 o 
  -7 -10   9        3.32       13.38     12.59 o 
  -6 -10   9        3.85        4.48      5.15 o 
  -5 -10   9       50.38       33.70     12.27 o 
  -4 -10   9        7.71        8.38     12.48 o 
  -3 -10   9        0.76       -3.19     15.74 o 
  -2 -10   9        4.76        0.75      6.32 o 
  -1 -10   9        1.05       -0.04      4.58 o 
   0 -10   9        0.66        9.44     12.98 o 
   1 -10   9        0.42       -1.34      4.15 o 
   2 -10   9       24.21       24.90      5.59 o 
   3 -10   9        6.77        6.46      3.97 o 
   4 -10   9        7.33        8.92      4.22 o 
   5 -10   9        2.67        1.60      3.90 o 
   6 -10   9       23.56       15.74     11.41 o 
   7 -10   9        0.84        0.39     18.10 o 
  -7  -9   9        1.52        4.66      6.11 o 
  -6  -9   9        2.36        2.95      5.75 o 
  -5  -9   9      123.27      122.00      6.77 o 
  -4  -9   9      113.10      126.29     10.60 o 
  -3  -9   9       20.96       24.46      6.38 o 
  -2  -9   9      100.76      121.63     12.48 o 
  -1  -9   9      143.25      147.62      8.60 o 
   0  -9   9      123.78      133.18      7.67 o 
   1  -9   9      111.29      111.58      6.96 o 
   2  -9   9        1.29       -1.49      4.88 o 
   3  -9   9      102.71      111.12      5.51 o 
   4  -9   9       12.35        8.28      5.98 o 
   5  -9   9       18.92       35.33      6.10 o 
   6  -9   9       32.13       26.76     20.85 o 
   7  -9   9        3.05        8.26     11.41 o 
  -8  -8   9      262.53      227.75     14.20 o 
  -7  -8   9      448.09      417.77     20.24 o 
  -6  -8   9      187.95      189.62      9.20 o 
  -5  -8   9      142.82      164.17     24.98 o 
  -4  -8   9       33.93       28.94     11.20 o 
  -3  -8   9       15.59        9.38      6.69 o 
  -2  -8   9        1.82        4.41      6.49 o 
  -1  -8   9      135.60      132.19      8.51 o 
   0  -8   9      369.01      369.09      9.97 o 
   1  -8   9      628.90      612.26     11.68 o 
   2  -8   9       16.52       15.96      7.45 o 
   3  -8   9       21.35       21.42      6.94 o 
   4  -8   9      129.64      155.00      8.33 o 
   5  -8   9      163.22      179.77     11.61 o 
   6  -8   9      153.91      164.69     15.43 o 
   7  -8   9       40.74       34.62     12.98 o 
  -8  -7   9       12.87       11.46      8.51 o 
  -7  -7   9      159.59      160.52     11.03 o 
  -6  -7   9      138.38      122.19     16.36 o 
  -5  -7   9       58.89       49.18     17.71 o 
  -4  -7   9       66.46       71.27      8.34 o 
  -3  -7   9       16.92       12.48      9.69 o 
  -2  -7   9      285.48      271.25     14.16 o 
  -1  -7   9      855.83      818.85     12.64 o 
   0  -7   9     1005.26      984.64     19.08 o 
   1  -7   9     1664.73     1612.68     21.64 o 
   2  -7   9       48.51       48.73      5.91 o 
   3  -7   9      123.25      124.80      8.61 o 
   4  -7   9      279.19      291.53     10.15 o 
   5  -7   9      203.58      214.56      6.91 o 
   6  -7   9      242.88      215.00     23.21 o 
   7  -7   9      195.30      265.19     27.94 o 
  -9  -6   9        1.22        3.48      8.38 o 
  -8  -6   9        3.30       -2.53      6.30 o 
  -7  -6   9       19.74       21.21      9.26 o 
  -6  -6   9       67.24       75.14      7.32 o 
  -5  -6   9       28.72       31.22     10.81 o 
  -4  -6   9      108.85      104.68     12.79 o 
  -3  -6   9       76.37       93.49     11.60 o 
  -2  -6   9      245.19      252.06     10.04 o 
  -1  -6   9      579.08      548.56     12.79 o 
   0  -6   9      684.81      651.25     16.35 o 
   1  -6   9     2378.61     2337.37     25.59 o 
   2  -6   9     2467.29     2471.73     32.27 o 
   3  -6   9       72.52       76.35      8.48 o 
   4  -6   9      106.85      118.38      8.62 o 
   5  -6   9      128.64      122.15      6.69 o 
   6  -6   9       35.76       31.50      6.96 o 
   7  -6   9       24.22       28.33     19.67 o 
  -9  -5   9        0.01        4.58      4.85 o 
  -8  -5   9        0.30       -2.56      5.25 o 
  -7  -5   9       11.35        2.61      5.95 o 
  -6  -5   9       14.91       21.04      5.98 o 
  -5  -5   9       53.32       43.48     10.81 o 
  -4  -5   9       56.05       68.06      6.50 o 
  -3  -5   9       70.91       66.54      7.71 o 
  -2  -5   9       23.55       19.43      6.69 o 
  -1  -5   9      314.32      307.90     16.13 o 
   0  -5   9       55.47       47.96      6.96 o 
   1  -5   9      137.16      133.49      8.22 o 
   2  -5   9     1419.23     1370.20     26.76 o 
   3  -5   9       22.39       16.92      4.45 o 
   4  -5   9        0.57       -2.08      6.53 o 
   5  -5   9      111.49      124.85     11.21 o 
   6  -5   9        5.55        4.35      4.81 o 
   7  -5   9       12.88        5.51      9.84 o 
  -9  -4   9        0.36       -0.52      5.10 o 
  -8  -4   9       45.86       30.10      5.85 o 
  -7  -4   9       46.43       37.19      7.00 o 
  -6  -4   9        2.26        3.91      4.83 o 
  -5  -4   9       14.87        8.92      6.33 o 
  -4  -4   9        2.76        0.78      4.98 o 
  -3  -4   9        5.46        0.26      5.98 o 
  -2  -4   9      143.22      130.80     12.16 o 
  -1  -4   9        1.43        4.86      8.85 o 
   0  -4   9       66.72       70.19     15.94 o 
   1  -4   9      104.97      109.88      7.89 o 
   2  -4   9        1.45        2.16      4.52 o 
   3  -4   9       88.21       98.84      6.88 o 
   4  -4   9        0.31        1.57      5.00 o 
   5  -4   9       21.91       20.24      5.96 o 
   6  -4   9        0.46        5.58      5.36 o 
   7  -4   9        2.36        2.36      6.30 o 
 -10  -3   9       12.09       13.10      6.43 o 
  -9  -3   9       15.16       14.71      6.89 o 
  -8  -3   9      135.96      156.95      7.31 o 
  -7  -3   9      275.50      276.19     11.41 o 
  -6  -3   9       55.48       57.85      6.12 o 
  -5  -3   9      195.61      200.11      9.30 o 
  -4  -3   9      944.27      942.83     14.75 o 
  -3  -3   9      497.09      487.81     12.81 o 
  -2  -3   9      781.26      765.65     12.64 o 
  -1  -3   9      420.29      414.30      9.57 o 
   0  -3   9       13.82       11.00      6.53 o 
   1  -3   9       69.50       67.77      7.79 o 
   2  -3   9       13.14        7.64      8.76 o 
   3  -3   9       31.08       24.18      5.14 o 
   4  -3   9      154.97      148.06      8.22 o 
   5  -3   9       25.05       20.70      9.01 o 
   6  -3   9        8.35        2.87      5.55 o 
   7  -3   9        0.33       -0.39     11.80 o 
 -10  -2   9       36.63       45.10      8.01 o 
  -9  -2   9       20.56       21.11      6.93 o 
  -8  -2   9       11.62       16.16      4.78 o 
  -7  -2   9        0.97        3.41      4.56 o 
  -6  -2   9      104.86      113.76      7.86 o 
  -5  -2   9      553.95      503.44     10.64 o 
  -4  -2   9     1146.34     1075.00     22.33 o 
  -3  -2   9      429.57      405.01     11.02 o 
  -2  -2   9       60.54       47.07      6.38 o 
  -1  -2   9      145.62      111.48      8.60 o 
   0  -2   9      143.77      137.48     15.54 o 
   1  -2   9       12.95       12.99      5.70 o 
   2  -2   9      244.16      250.15     13.56 o 
   3  -2   9      278.88      279.60      9.44 o 
   4  -2   9      169.73      177.72     12.55 o 
   5  -2   9       76.21      102.20      8.46 o 
   6  -2   9       55.04       47.22     16.92 o 
   7  -2   9       40.07       47.61     17.71 o 
 -10  -1   9       69.00       87.19     10.24 o 
  -9  -1   9       98.71      110.77      7.65 o 
  -8  -1   9       24.27       36.15      6.09 o 
  -7  -1   9        8.80        8.30      7.48 o 
  -6  -1   9      225.95      235.26      8.57 o 
  -5  -1   9      547.63      541.63     10.57 o 
  -4  -1   9      740.62      696.02     12.36 o 
  -3  -1   9      554.93      540.59     13.10 o 
  -2  -1   9      527.79      478.71     16.83 o 
  -1  -1   9      442.54      449.05     14.56 o 
   0  -1   9       64.90       50.93      8.25 o 
   1  -1   9      124.19      157.23      7.90 o 
   2  -1   9      903.04      798.48     19.94 o 
   3  -1   9      669.26      654.33     12.32 o 
   4  -1   9      179.40      211.33     14.06 o 
   5  -1   9      182.23      198.32     10.17 o 
   6  -1   9      175.74      207.35     23.21 o 
 -10   0   9       20.71       16.12      8.73 o 
  -9   0   9       23.19       17.07      6.22 o 
  -8   0   9       69.69       78.79      7.95 o 
  -7   0   9      102.12      112.49      8.07 o 
  -6   0   9       77.84       88.80      5.95 o 
  -5   0   9      290.37      293.51     10.17 o 
  -4   0   9      311.08      314.50     18.49 o 
  -3   0   9      305.65      263.95      9.04 o 
  -2   0   9      190.80      195.29     10.22 o 
  -1   0   9       85.08       77.91      9.25 o 
   0   0   9       96.54      115.49     23.21 o 
   1   0   9      175.61      187.94     13.77 o 
   2   0   9       40.18       61.56     12.16 o 
   3   0   9      265.60      308.33      9.80 o 
   4   0   9      187.86      180.10      8.96 o 
   5   0   9      150.09      145.58     13.77 o 
   6   0   9      133.63      101.51     13.77 o 
 -10   1   9        0.05        1.94      4.46 o 
  -9   1   9        0.73        1.62      5.35 o 
  -8   1   9        0.04        0.65      4.92 o 
  -7   1   9        0.34        3.67      5.10 o 
  -6   1   9        0.45        6.66      5.01 o 
  -5   1   9      151.16      148.21      9.62 o 
  -4   1   9      448.53      425.92     10.02 o 
  -3   1   9      249.24      260.36     11.32 o 
  -2   1   9        6.56        4.62     10.71 o 
  -1   1   9       43.34       45.12     12.72 o 
   0   1   9      413.87      371.39     13.10 o 
   1   1   9       66.08      100.67     16.92 o 
   2   1   9       17.26        7.98      8.08 o 
   3   1   9       40.74       45.36      8.87 o 
   4   1   9      127.80      117.09     10.27 o 
   5   1   9       91.26       72.00     23.21 o 
   6   1   9       39.09       23.61     21.64 o 
 -10   2   9       15.27        9.70      7.79 o 
  -9   2   9        0.10        1.61      6.72 o 
  -8   2   9       48.52       24.93      8.75 o 
  -7   2   9      103.64      113.63      8.33 o 
  -6   2   9       56.20       58.52      5.74 o 
  -5   2   9        0.18       -6.53      6.53 o 
  -4   2   9        1.22        4.35      4.56 o 
  -3   2   9       51.57       40.20      6.66 o 
  -2   2   9        1.07        0.44      7.28 o 
  -1   2   9       13.42        2.04      7.56 o 
   0   2   9        1.42        2.44      7.86 o 
   1   2   9        8.44       12.12     11.81 o 
   2   2   9        2.48        2.44      8.26 o 
   3   2   9        9.58       11.76      9.32 o 
   4   2   9        6.92        8.26     11.41 o 
   5   2   9        0.04       -5.51     11.80 o 
  -9   3   9        8.25        5.23      5.10 o 
  -8   3   9      119.71      118.84      7.00 o 
  -7   3   9      466.58      485.97      9.29 o 
  -6   3   9      207.34      220.04      8.21 o 
  -5   3   9        0.90       -1.79      5.10 o 
  -4   3   9       10.72        4.32      6.43 o 
  -3   3   9       27.84       20.21      5.29 o 
  -2   3   9      112.99      117.39     18.69 o 
  -1   3   9       18.89       16.11     12.16 o 
   0   3   9      143.44      156.92     29.71 o 
   1   3   9       92.31       83.17     12.00 o 
   2   3   9       47.71       48.03     10.99 o 
   3   3   9       57.95       46.03     24.00 o 
   4   3   9       12.09       21.25     23.61 o 
  -9   4   9        2.51        3.41      4.75 o 
  -8   4   9        0.63        3.45      4.93 o 
  -7   4   9       75.90       92.78      7.59 o 
  -6   4   9      220.71      236.71      9.34 o 
  -5   4   9      163.52      175.52      9.12 o 
  -4   4   9       26.55       31.09      7.28 o 
  -3   4   9      248.89      276.99     13.20 o 
  -2   4   9      777.92      741.53     36.39 o 
  -1   4   9      551.25      552.00     15.15 o 
   0   4   9      272.91      300.35     14.41 o 
   1   4   9      203.50      226.60     14.12 o 
   2   4   9      111.00      112.17     12.03 o 
   3   4   9      125.70      105.45     29.12 o 
   4   4   9       30.07       38.56     26.76 o 
  -9   5   9       17.31       19.81      5.71 o 
  -8   5   9        6.11       11.00      4.88 o 
  -7   5   9       36.84       30.98      6.79 o 
  -6   5   9      145.44      137.54      9.54 o 
  -5   5   9       94.91       98.43      7.68 o 
  -4   5   9       79.64       93.89      8.84 o 
  -3   5   9      332.54      371.49     12.17 o 
  -2   5   9      293.93      314.26     10.22 o 
  -1   5   9      225.76      217.01      8.79 o 
   0   5   9      282.93      318.66     15.85 o 
   1   5   9      284.16      280.18     15.13 o 
   2   5   9      313.12      350.57     36.59 o 
   3   5   9      166.64      188.86     20.07 o 
  -8   6   9       30.97       23.74      8.09 o 
  -7   6   9       39.51       43.59      8.50 o 
  -6   6   9       27.12       30.31      7.46 o 
  -5   6   9       25.71       25.34      7.37 o 
  -4   6   9      146.24      153.37     15.14 o 
  -3   6   9      278.16      296.84     11.69 o 
  -2   6   9      210.14      251.97     12.46 o 
  -1   6   9       77.04       73.67      7.68 o 
   0   6   9       55.16       59.31     10.99 o 
   1   6   9       24.30       26.44      7.56 o 
   2   6   9       17.46        7.48     14.56 o 
  -7   7   9        0.03       12.17      6.33 o 
  -6   7   9       11.27        9.07      6.07 o 
  -5   7   9       12.42        7.28      7.12 o 
  -4   7   9        3.17        3.33      5.34 o 
  -3   7   9        3.29        6.21      7.45 o 
  -2   7   9       50.94       43.27      8.87 o 
  -1   7   9        0.71        1.42      5.82 o 
   0   7   9        0.97        0.00      9.50 o 
  -5   8   9        4.57        3.30      5.65 o 
  -4   8   9        5.71       10.30      9.75 o 
  -3   8   9        4.35        4.17      7.87 o 
  -2   8   9        0.04       -1.04     11.38 o 
  -2 -14  10       20.71       16.13     11.80 o 
  -1 -14  10        3.21        5.42     12.76 o 
   0 -14  10        0.02       -1.82      4.94 o 
   1 -14  10        0.17       -0.80      4.95 o 
   2 -14  10        0.33        1.84      5.96 o 
  -3 -13  10       14.33        8.98      8.01 o 
  -2 -13  10       22.16       25.05      8.05 o 
  -1 -13  10        0.60       -0.46     10.41 o 
   0 -13  10        2.80        0.26      6.61 o 
   1 -13  10        8.38        4.72      6.69 o 
   2 -13  10        6.12        6.44      6.30 o 
   3 -13  10       32.60       49.48      6.10 o 
   4 -13  10       29.00       28.53      6.35 o 
  -5 -12  10       92.56       97.72     13.22 o 
  -4 -12  10       51.11       60.77      9.69 o 
  -3 -12  10       49.71       46.99      8.73 o 
  -2 -12  10       91.11      105.83     10.76 o 
  -1 -12  10       33.40       35.70      8.94 o 
   0 -12  10        2.88       -5.82      5.82 o 
   1 -12  10       78.03       94.64      7.06 o 
   2 -12  10       59.54       72.31      6.38 o 
   3 -12  10       42.00       60.94     12.39 o 
   4 -12  10       91.42      113.10      8.30 o 
   5 -12  10       32.42       36.20     21.25 o 
  -6 -11  10       20.90       17.68      9.29 o 
  -5 -11  10      139.68      141.69      9.31 o 
  -4 -11  10      258.25      275.57     12.08 o 
  -3 -11  10      323.53      361.39     14.63 o 
  -2 -11  10       77.38       82.48      8.18 o 
  -1 -11  10       25.62       25.67     11.20 o 
   0 -11  10       36.09       39.61      6.22 o 
   1 -11  10      271.30      304.88     14.12 o 
   2 -11  10      641.03      694.06     25.97 o 
   3 -11  10      338.29      323.03     19.67 o 
   4 -11  10      146.00      145.84     10.82 o 
   5 -11  10      122.01       98.01     14.16 o 
  -7 -10  10       15.39       28.72     12.59 o 
  -6 -10  10        1.68        2.00      4.20 o 
  -5 -10  10       17.76       17.23      6.84 o 
  -4 -10  10      146.74      164.98     12.08 o 
  -3 -10  10      177.11      180.96      9.64 o 
  -2 -10  10       33.17       38.65      8.87 o 
  -1 -10  10       32.25       29.87      6.38 o 
   0 -10  10      107.96      125.26      9.10 o 
   1 -10  10      106.89       98.21      8.15 o 
   2 -10  10      219.43      223.72     17.71 o 
   3 -10  10      115.76      134.62      7.28 o 
   4 -10  10      129.59      137.53      6.88 o 
   5 -10  10      143.94      151.09      8.90 o 
   6 -10  10       27.61       44.46     22.82 o 
  -7  -9  10        0.02       -2.90      6.67 o 
  -6  -9  10        1.62        1.96      7.73 o 
  -5  -9  10       14.36       19.30     13.04 o 
  -4  -9  10        0.46        4.81      6.38 o 
  -3  -9  10        4.30       13.86      7.08 o 
  -2  -9  10       82.95       90.47     17.90 o 
  -1  -9  10        6.11        6.09      6.30 o 
   0  -9  10      132.74      143.69     11.92 o 
   1  -9  10      102.88       98.29      9.84 o 
   2  -9  10       36.78       32.51      8.96 o 
   3  -9  10       59.39       73.44     13.18 o 
   4  -9  10       41.44       60.84     11.41 o 
   5  -9  10       78.28       82.87      8.05 o 
   6  -9  10      159.75      201.84     16.13 o 
  -8  -8  10       20.79       14.12      5.89 o 
  -7  -8  10       82.01       76.37      6.75 o 
  -6  -8  10       34.05       20.56      5.49 o 
  -5  -8  10       16.79        7.08     12.59 o 
  -4  -8  10        2.19        7.72      7.35 o 
  -3  -8  10        9.83        9.88      6.10 o 
  -2  -8  10        9.78        7.78      9.69 o 
  -1  -8  10      237.77      239.99     22.03 o 
   0  -8  10      189.54      189.86      9.26 o 
   1  -8  10        3.84        7.70      6.19 o 
   2  -8  10       53.01       52.59      6.30 o 
   3  -8  10        0.99       -0.53      4.71 o 
   4  -8  10       46.11       22.03     10.62 o 
   5  -8  10        0.03        4.33      9.05 o 
   6  -8  10       81.57       66.10      6.69 o 
  -8  -7  10       21.04       12.78      9.28 o 
  -7  -7  10        9.45        8.27      8.48 o 
  -6  -7  10       84.67       84.87     12.40 o 
  -5  -7  10      137.99      144.06     18.49 o 
  -4  -7  10        3.16        5.70      5.82 o 
  -3  -7  10        9.76       11.43      5.82 o 
  -2  -7  10      174.18      183.58     17.31 o 
  -1  -7  10      865.30      835.81     15.91 o 
   0  -7  10      959.80      903.37     20.38 o 
   1  -7  10       20.44       24.57      5.54 o 
   2  -7  10       27.03       28.48      8.89 o 
   3  -7  10       34.10       40.87      5.86 o 
   4  -7  10        0.18        0.59      6.40 o 
   5  -7  10       24.17       34.35      7.79 o 
   6  -7  10        6.08        9.25      6.68 o 
  -9  -6  10       12.71        9.05      7.70 o 
  -8  -6  10       14.15       11.87      5.25 o 
  -7  -6  10      139.41      145.49     10.64 o 
  -6  -6  10      423.08      409.03     12.11 o 
  -5  -6  10      361.92      373.77     17.07 o 
  -4  -6  10       44.81       42.21      8.58 o 
  -3  -6  10        4.25       -0.05      8.18 o 
  -2  -6  10      357.03      326.06     11.07 o 
  -1  -6  10     1003.19      997.80     17.38 o 
   0  -6  10     1522.94     1490.14     21.68 o 
   1  -6  10      901.41      871.37     33.84 o 
   2  -6  10      902.70      868.13     15.94 o 
   3  -6  10      297.84      300.17     12.10 o 
   4  -6  10       26.52       27.57      6.69 o 
   5  -6  10       35.96       37.16      6.07 o 
   6  -6  10       21.83       15.85      6.49 o 
  -9  -5  10       13.49       11.86      5.47 o 
  -8  -5  10       79.06       77.27      7.32 o 
  -7  -5  10       97.20      104.76      6.44 o 
  -6  -5  10      215.09      218.02     17.35 o 
  -5  -5  10      524.96      511.38     31.67 o 
  -4  -5  10      911.94      876.13     18.69 o 
  -3  -5  10      546.95      499.33     17.35 o 
  -2  -5  10      481.29      476.67     16.79 o 
  -1  -5  10      321.84      332.75     15.07 o 
   0  -5  10      622.04      584.92     11.24 o 
   1  -5  10       53.76       47.95      6.30 o 
   2  -5  10       87.42       63.34     10.15 o 
   3  -5  10       44.62       46.38      6.78 o 
   4  -5  10      123.00      164.57      7.85 o 
   5  -5  10       40.07       43.43     14.16 o 
   6  -5  10       48.55       60.97     25.38 o 
  -9  -4  10       28.00       24.07      6.59 o 
  -8  -4  10       70.86       73.85      7.02 o 
  -7  -4  10       29.84       28.18      5.35 o 
  -6  -4  10      124.13      135.40      9.54 o 
  -5  -4  10      195.24      200.18     13.84 o 
  -4  -4  10      484.04      445.81     13.38 o 
  -3  -4  10      332.30      339.99      9.97 o 
  -2  -4  10      110.91       96.79      8.76 o 
  -1  -4  10      320.04      283.41     24.79 o 
   0  -4  10      351.90      326.56     11.20 o 
   1  -4  10       14.29       13.82      9.60 o 
   2  -4  10       31.82       26.42      5.56 o 
   3  -4  10      347.95      366.89     19.28 o 
   4  -4  10      147.18      150.67     10.23 o 
   5  -4  10       28.21       22.68      6.91 o 
   6  -4  10        8.29        7.65      6.32 o 
  -9  -3  10        5.95        4.22      6.98 o 
  -8  -3  10        0.90        1.51      7.86 o 
  -7  -3  10        0.20       -0.61      4.28 o 
  -6  -3  10       28.05       18.07      6.90 o 
  -5  -3  10       23.06       11.72     10.08 o 
  -4  -3  10        8.69        6.16      5.82 o 
  -3  -3  10        0.80        5.19      5.66 o 
  -2  -3  10       51.18       50.11      6.78 o 
  -1  -3  10      143.16      130.01      7.78 o 
   0  -3  10        1.77        4.20      5.42 o 
   1  -3  10       13.31       10.42      9.60 o 
   2  -3  10       55.66       54.64      9.64 o 
   3  -3  10      162.67      176.74     20.07 o 
   4  -3  10       49.05       59.41      6.38 o 
   5  -3  10       26.82       28.05      7.63 o 
   6  -3  10       63.07       63.44      6.94 o 
  -9  -2  10       21.19       22.16      6.16 o 
  -8  -2  10        9.15       11.30      6.88 o 
  -7  -2  10        2.65        5.85      4.74 o 
  -6  -2  10        1.08       -2.04      7.69 o 
  -5  -2  10        3.56        7.90      7.03 o 
  -4  -2  10      285.29      276.51     11.61 o 
  -3  -2  10        3.14       -1.77      5.54 o 
  -2  -2  10        1.74        1.30      5.54 o 
  -1  -2  10       27.22       24.44      6.53 o 
   0  -2  10       52.18       29.81      7.85 o 
   1  -2  10        3.98        7.82     10.00 o 
   2  -2  10       34.58       28.93      6.38 o 
   3  -2  10       32.18       23.82     11.04 o 
   4  -2  10       15.62       14.54      7.79 o 
   5  -2  10        1.81        1.58      5.66 o 
   6  -2  10       30.69       24.79     10.62 o 
 -10  -1  10       89.49       85.62      9.59 o 
  -9  -1  10      143.17      134.54      8.07 o 
  -8  -1  10      182.53      182.93      9.44 o 
  -7  -1  10      149.95      165.95      6.90 o 
  -6  -1  10      128.32      124.53      9.04 o 
  -5  -1  10      128.12      106.66     15.76 o 
  -4  -1  10      537.85      534.88     13.76 o 
  -3  -1  10      276.42      263.70     16.33 o 
  -2  -1  10       72.12       63.95      8.91 o 
  -1  -1  10       15.98       21.50      7.89 o 
   0  -1  10        0.63        0.90      6.78 o 
   1  -1  10       76.06       69.54     12.76 o 
   2  -1  10      245.17      219.96      9.24 o 
   3  -1  10       69.17       56.74      9.84 o 
   4  -1  10        9.83        7.38     10.86 o 
   5  -1  10       51.61       58.22      7.84 o 
   6  -1  10       12.82       18.89     19.28 o 
  -9   0  10      150.78      159.84     10.17 o 
  -8   0  10       75.59       69.52     10.17 o 
  -7   0  10      114.60      121.93      8.15 o 
  -6   0  10      186.14      179.89     15.41 o 
  -5   0  10       73.44       75.90      6.86 o 
  -4   0  10     1050.87     1012.00     16.14 o 
  -3   0  10     2343.49     2151.81     26.98 o 
  -2   0  10      121.75      130.02     16.53 o 
  -1   0  10       48.39       40.77      8.75 o 
   0   0  10       74.29      108.79     10.18 o 
   1   0  10       14.74       27.00     12.16 o 
   2   0  10       63.97       99.20      8.29 o 
   3   0  10       68.22       73.34      8.12 o 
   4   0  10       23.61       25.58      8.83 o 
   5   0  10      129.78      114.10     24.79 o 
  -9   1  10      101.16      118.26      9.56 o 
  -8   1  10       67.62       67.51     10.16 o 
  -7   1  10      108.82      116.17      6.43 o 
  -6   1  10       85.55      105.45     10.20 o 
  -5   1  10       15.11        7.02      8.71 o 
  -4   1  10       45.46       37.17      8.20 o 
  -3   1  10      280.02      290.09     12.59 o 
  -2   1  10      377.79      357.16     10.69 o 
  -1   1  10      395.46      394.35     24.20 o 
   0   1  10      465.49      481.05     19.54 o 
   1   1  10      357.68      386.63     14.41 o 
   2   1  10      219.41      241.78     13.38 o 
   3   1  10      140.03      151.61     10.62 o 
   4   1  10       93.54      117.39      9.63 o 
   5   1  10       89.32      110.56     15.74 o 
  -9   2  10       40.29       38.32      7.27 o 
  -8   2  10       45.27       61.68      5.84 o 
  -7   2  10        8.48        4.47      5.55 o 
  -6   2  10       61.61       61.57     11.45 o 
  -5   2  10       25.71       23.14      6.36 o 
  -4   2  10      259.37      230.24      8.94 o 
  -3   2  10        0.69        7.01      6.26 o 
  -2   2  10      307.82      321.15     13.77 o 
  -1   2  10      260.67      280.70     12.48 o 
   0   2  10      430.26      442.10     14.16 o 
   1   2  10      222.23      248.68     18.49 o 
   2   2  10       82.68       89.16     12.01 o 
   3   2  10       79.10       62.84     11.86 o 
   4   2  10       55.34       47.61     25.18 o 
  -9   3  10        0.43       -6.00      6.00 o 
  -8   3  10        1.51       -0.68      7.79 o 
  -7   3  10        1.36        0.72      7.92 o 
  -6   3  10        1.20        2.48      5.32 o 
  -5   3  10       29.17       24.02      9.86 o 
  -4   3  10       43.02       37.53      7.86 o 
  -3   3  10        3.28        2.01      6.73 o 
  -2   3  10        8.22        1.55      8.02 o 
  -1   3  10       28.55       23.65      7.84 o 
   0   3  10      100.38      121.83     12.66 o 
   1   3  10       34.59       27.15     11.06 o 
   2   3  10       26.26       43.75     15.78 o 
   3   3  10       12.11        3.15     22.03 o 
  -8   4  10        2.79        2.97      5.47 o 
  -7   4  10        0.11        0.00      4.53 o 
  -6   4  10       30.36       35.03      8.72 o 
  -5   4  10       22.47       26.16      6.76 o 
  -4   4  10       13.91       11.03      5.58 o 
  -3   4  10       67.50       84.29      9.73 o 
  -2   4  10        0.22       -4.54      5.62 o 
  -1   4  10        4.25        3.89      8.87 o 
   0   4  10        9.95        8.25     10.70 o 
   1   4  10        0.02        4.95     14.73 o 
   2   4  10       25.23       19.62     12.20 o 
   3   4  10        2.01       19.28     15.34 o 
  -8   5  10       67.59       53.54      6.35 o 
  -7   5  10       83.38       79.64      8.78 o 
  -6   5  10       48.68       45.07      8.17 o 
  -5   5  10       86.82       87.29     13.80 o 
  -4   5  10      129.32      133.11     10.23 o 
  -3   5  10      118.94      158.88     10.35 o 
  -2   5  10       81.99       74.08      9.70 o 
  -1   5  10       59.50       66.66      7.27 o 
   0   5  10       14.62       26.23     16.16 o 
   1   5  10       13.77       15.01      9.26 o 
  -7   6  10       21.92       18.27      8.61 o 
  -6   6  10       64.93       76.82     12.08 o 
  -5   6  10       96.42      118.25     20.36 o 
  -4   6  10       22.74       23.20      6.48 o 
  -3   6  10       39.98       36.21      7.66 o 
  -2   6  10      111.22      134.52     10.94 o 
  -1   6  10       40.29       35.88      6.78 o 
   0   6  10        3.66        2.54     11.94 o 
  -5   7  10       98.23      107.11     13.38 o 
  -4   7  10      124.67      140.43     16.59 o 
  -3   7  10       64.52       59.80      8.63 o 
  -2   7  10       35.21       44.97      9.30 o 
   0 -14  11        1.56        4.01      8.58 o 
   1 -14  11       14.38       22.82     16.13 o 
  -3 -13  11       11.51       17.57     14.95 o 
  -2 -13  11        7.01        8.12      7.50 o 
  -1 -13  11        0.91       -3.09      7.71 o 
   0 -13  11        0.09       -0.82     10.25 o 
   1 -13  11       20.05       17.63     11.32 o 
   2 -13  11       59.34       22.06     10.92 o 
   3 -13  11       24.69       23.05     10.82 o 
  -4 -12  11       11.42       20.94     10.52 o 
  -3 -12  11        7.95       15.13     11.80 o 
  -2 -12  11        1.42        0.58      8.02 o 
  -1 -12  11        0.19        1.30      7.69 o 
   0 -12  11        7.78        5.91      7.63 o 
   1 -12  11        0.12       -1.73      5.38 o 
   2 -12  11        0.61        4.76      5.26 o 
   3 -12  11        2.17       -0.69      5.24 o 
   4 -12  11       10.12        5.70      8.18 o 
  -5 -11  11       26.78       16.52      8.35 o 
  -4 -11  11      148.05      175.26     14.95 o 
  -3 -11  11      179.72      189.75     19.87 o 
  -2 -11  11       86.93       91.85      8.57 o 
  -1 -11  11       19.95       15.07     11.48 o 
   0 -11  11        0.57        1.34      6.30 o 
   1 -11  11      173.61      173.45     11.02 o 
   2 -11  11      131.79      149.14      9.32 o 
   3 -11  11       61.81       78.57     10.47 o 
   4 -11  11       53.21       67.42      7.67 o 
   5 -11  11       10.23       24.79     12.59 o 
  -6 -10  11        7.17        9.08      5.61 o 
  -5 -10  11        5.87        9.69      7.90 o 
  -4 -10  11       45.76       56.80     10.48 o 
  -3 -10  11       54.71       55.48     12.59 o 
  -2 -10  11       46.28       57.89      9.43 o 
  -1 -10  11      128.73      128.91     26.76 o 
   0 -10  11       44.28       55.03     16.33 o 
   1 -10  11       96.86      111.89     10.03 o 
   2 -10  11      174.34      189.13     12.72 o 
   3 -10  11      110.38      133.61      7.94 o 
   4 -10  11      164.96      209.01     16.53 o 
   5 -10  11       27.14       16.81      7.93 o 
  -7  -9  11        2.73        0.92      8.20 o 
  -6  -9  11       27.12       20.73      9.61 o 
  -5  -9  11       43.12       43.99     10.13 o 
  -4  -9  11      129.72      156.05      9.73 o 
  -3  -9  11       88.82      108.62     14.84 o 
  -2  -9  11      138.59      157.52      8.85 o 
  -1  -9  11      719.80      698.72     13.88 o 
   0  -9  11      159.44      161.25     13.97 o 
   1  -9  11        7.54       14.93      5.66 o 
   2  -9  11      246.30      266.19      9.87 o 
   3  -9  11      120.22      117.50      7.92 o 
   4  -9  11      122.08      137.80      7.63 o 
   5  -9  11      208.03      225.82     11.27 o 
  -7  -8  11        0.19       -3.96      5.42 o 
  -6  -8  11       44.03       43.65      7.57 o 
  -5  -8  11       60.06       54.98      8.45 o 
  -4  -8  11       63.29       74.02      9.78 o 
  -3  -8  11       49.60       48.26      9.53 o 
  -2  -8  11       75.68       70.83      9.64 o 
  -1  -8  11      736.37      719.70     16.27 o 
   0  -8  11     1083.56     1099.32     23.73 o 
   1  -8  11       68.75       78.44     11.02 o 
   2  -8  11       68.43       66.94     10.53 o 
   3  -8  11       19.69       13.62      4.86 o 
   4  -8  11        3.90       12.36      9.44 o 
   5  -8  11       79.07       81.61     13.18 o 
   6  -8  11       81.54       42.10     11.41 o 
  -8  -7  11        5.00        9.89      7.78 o 
  -7  -7  11       11.79        8.30      5.87 o 
  -6  -7  11        0.02       -4.31      5.90 o 
  -5  -7  11        1.08        5.60      6.66 o 
  -4  -7  11        2.31        0.34      5.66 o 
  -3  -7  11       76.77       81.58      7.62 o 
  -2  -7  11        1.62        8.53     10.53 o 
  -1  -7  11       22.38       22.30      7.74 o 
   0  -7  11      944.66      899.97     17.09 o 
   1  -7  11       80.58       76.88      8.34 o 
   2  -7  11       38.70       50.15     12.39 o 
   3  -7  11       18.61       17.99      6.17 o 
   4  -7  11        6.21        9.17      5.77 o 
   5  -7  11       48.95       46.20      9.18 o 
   6  -7  11       45.67       23.98      6.12 o 
  -8  -6  11       18.64       18.12      5.83 o 
  -7  -6  11       90.73      108.46     12.86 o 
  -6  -6  11      118.47      123.22      8.30 o 
  -5  -6  11       15.10        8.28      8.02 o 
  -4  -6  11       13.95       13.06      6.66 o 
  -3  -6  11        0.19       -2.75      5.82 o 
  -2  -6  11       13.86       15.20      7.67 o 
  -1  -6  11      121.80      111.34     13.04 o 
   0  -6  11        3.59        0.62      8.07 o 
   1  -6  11        2.96       -1.76      4.98 o 
   2  -6  11       35.55       36.38     10.15 o 
   3  -6  11       12.78        6.50      5.82 o 
   4  -6  11        1.46       -0.48      5.11 o 
   5  -6  11       16.40        2.54      5.72 o 
   6  -6  11        1.39       -5.86      5.86 o 
  -9  -5  11       50.28       32.42      8.83 o 
  -8  -5  11       90.04       94.33      8.07 o 
  -7  -5  11      192.45      188.96      8.92 o 
  -6  -5  11      309.43      331.15      9.14 o 
  -5  -5  11       97.44      113.43     18.69 o 
  -4  -5  11      307.11      304.55     13.97 o 
  -3  -5  11      491.43      454.40     13.18 o 
  -2  -5  11      123.47      132.87     11.02 o 
  -1  -5  11       89.55       61.55      8.37 o 
   0  -5  11       21.82       25.05     10.69 o 
   1  -5  11       54.05       47.46      6.26 o 
   2  -5  11       16.74       21.25     10.02 o 
   3  -5  11       32.81       33.95      5.98 o 
   4  -5  11       28.83       18.96      9.45 o 
   5  -5  11        9.63        3.95      8.61 o 
   6  -5  11        0.30       -2.55      6.17 o 
  -9  -4  11        5.29        1.87      9.11 o 
  -8  -4  11      149.41      149.22     10.12 o 
  -7  -4  11      278.14      275.75     11.54 o 
  -6  -4  11      199.29      214.16      8.03 o 
  -5  -4  11       41.48       27.46      8.37 o 
  -4  -4  11       24.65       25.04      6.78 o 
  -3  -4  11      184.84      178.28     10.23 o 
  -2  -4  11      322.61      267.15     11.29 o 
  -1  -4  11       84.66      100.46      9.00 o 
   0  -4  11       76.79       63.77      8.45 o 
   1  -4  11      129.53      123.17      9.21 o 
   2  -4  11      254.35      271.17     10.96 o 
   3  -4  11      282.64      280.87      9.32 o 
   4  -4  11      213.70      216.34     13.84 o 
   5  -4  11       88.97       93.43      9.84 o 
   6  -4  11        3.95       -4.33     14.16 o 
  -9  -3  11        1.82        6.89      6.12 o 
  -8  -3  11       66.02       64.06      9.18 o 
  -7  -3  11      177.80      199.14     10.70 o 
  -6  -3  11      109.48      114.51     10.02 o 
  -5  -3  11      101.10       90.13     14.36 o 
  -4  -3  11      164.78      174.44      8.73 o 
  -3  -3  11      457.39      414.71     20.07 o 
  -2  -3  11      263.49      264.45      9.45 o 
  -1  -3  11       52.75       54.02     11.61 o 
   0  -3  11      188.17      175.33      8.48 o 
   1  -3  11      499.54      442.50     13.35 o 
   2  -3  11      281.36      276.01     11.56 o 
   3  -3  11      453.16      473.15     17.78 o 
   4  -3  11      364.06      369.82     12.65 o 
   5  -3  11      284.63      339.00     37.18 o 
  -9  -2  11       16.58       26.11      6.83 o 
  -8  -2  11       14.80       14.74      6.72 o 
  -7  -2  11       76.95       75.98      8.77 o 
  -6  -2  11       24.08       23.16      6.42 o 
  -5  -2  11       10.89       12.78      7.71 o 
  -4  -2  11       88.77       81.95     10.62 o 
  -3  -2  11      210.83      207.35      9.04 o 
  -2  -2  11      105.05       81.86      9.84 o 
  -1  -2  11       24.82       22.34      9.64 o 
   0  -2  11        7.69       16.29      6.53 o 
   1  -2  11      298.13      307.90     12.25 o 
   2  -2  11      454.72      422.85     14.04 o 
   3  -2  11      298.49      290.47     12.66 o 
   4  -2  11      168.42      158.23     10.76 o 
   5  -2  11       76.23       77.87     13.95 o 
  -9  -1  11       10.83        5.62      7.22 o 
  -8  -1  11        1.61       -5.27      5.27 o 
  -7  -1  11       51.60       51.47      8.61 o 
  -6  -1  11      102.44      116.99      8.97 o 
  -5  -1  11       26.50       17.63      7.25 o 
  -4  -1  11        6.36       -0.04      6.57 o 
  -3  -1  11        5.91        3.17      5.98 o 
  -2  -1  11      188.68      175.26      9.18 o 
  -1  -1  11       20.33       21.84      6.96 o 
   0  -1  11       80.25       56.05     16.13 o 
   1  -1  11       41.25       40.98      7.62 o 
   2  -1  11      233.67      210.97     11.85 o 
   3  -1  11       87.49       84.90     10.99 o 
   4  -1  11       41.27       49.27     10.63 o 
   5  -1  11        3.95       -6.99      6.99 o 
  -9   0  11       61.95       38.54      8.54 o 
  -8   0  11        3.85        5.78      5.30 o 
  -7   0  11       11.09       10.18      7.86 o 
  -6   0  11        1.63        1.08      6.86 o 
  -5   0  11       64.06       57.27      6.44 o 
  -4   0  11       71.53       56.88      9.57 o 
  -3   0  11       40.33       31.73      8.86 o 
  -2   0  11       21.80       12.98      6.96 o 
  -1   0  11        6.80        5.07      8.26 o 
   0   0  11       13.08       12.07      8.68 o 
   1   0  11       13.06        0.26      6.22 o 
   2   0  11        5.55       -4.79      8.48 o 
   3   0  11        5.58       10.75      9.84 o 
   4   0  11        5.00        0.15      8.44 o 
  -9   1  11      157.87      134.52      9.84 o 
  -8   1  11       50.22       42.69     10.71 o 
  -7   1  11        1.11        5.02      6.80 o 
  -6   1  11        1.35       -0.25      6.33 o 
  -5   1  11        1.13        2.98      7.02 o 
  -4   1  11      140.80      130.85      8.90 o 
  -3   1  11       16.24       23.62      8.91 o 
  -2   1  11      125.89      124.70     18.69 o 
  -1   1  11      175.77      173.26     12.13 o 
   0   1  11      199.52      209.67     10.75 o 
   1   1  11      228.81      186.02     12.63 o 
   2   1  11       47.60       40.49      8.68 o 
   3   1  11       32.26       20.82      8.50 o 
   4   1  11        1.38       -4.79      7.94 o 
  -8   2  11       53.21       46.86      9.34 o 
  -7   2  11       85.72       95.37     20.35 o 
  -6   2  11       95.08      108.30      8.32 o 
  -5   2  11      246.19      272.37     11.93 o 
  -4   2  11      364.69      355.20     10.95 o 
  -3   2  11      268.53      310.25     18.21 o 
  -2   2  11      252.36      280.42     18.58 o 
  -1   2  11      353.83      342.91     23.61 o 
   0   2  11      341.00      321.34     28.33 o 
   1   2  11      200.09      208.96     11.60 o 
   2   2  11       41.58       35.89     11.21 o 
   3   2  11        6.00       16.94     10.34 o 
  -8   3  11       41.48       38.47      8.88 o 
  -7   3  11       83.47       80.06      8.11 o 
  -6   3  11       91.87      101.09      9.41 o 
  -5   3  11      215.48      231.47     11.33 o 
  -4   3  11      182.85      190.30      9.46 o 
  -3   3  11       71.57       69.20     18.72 o 
  -2   3  11      263.70      292.39     16.72 o 
  -1   3  11      510.98      473.37     17.15 o 
   0   3  11      521.47      547.99     15.85 o 
   1   3  11      254.42      293.97     15.76 o 
   2   3  11       12.17       18.71     12.15 o 
  -7   4  11       12.94       13.70      6.93 o 
  -6   4  11       94.15      104.76     12.87 o 
  -5   4  11      155.75      165.08      8.68 o 
  -4   4  11       56.91       60.58      8.14 o 
  -3   4  11       19.13       14.32      8.68 o 
  -2   4  11      148.96      117.32     39.03 o 
  -1   4  11      150.54      146.49     11.48 o 
   0   4  11       70.21       60.41     12.45 o 
   1   4  11       27.40       25.94     12.88 o 
  -6   5  11        3.51        2.25      7.21 o 
  -5   5  11        0.95        7.54      6.78 o 
  -4   5  11        9.65       11.47      7.38 o 
  -3   5  11        0.04       -1.77      5.90 o 
  -2   5  11        0.24       -3.64      8.92 o 
  -1   5  11        0.47        3.61      6.95 o 
   0   5  11       13.15        9.24     10.53 o 
  -4   6  11        0.06        2.28     10.76 o 
  -3   6  11        1.05       -1.85      6.87 o 
  -2 -13  12       59.88       61.91     11.91 o 
  -1 -13  12       89.88      101.34     41.51 o 
   0 -13  12      163.08      210.69     25.38 o 
   1 -13  12       94.37       85.98     41.71 o 
   2 -13  12      127.86      146.37     18.89 o 
  -4 -12  12       14.91       21.46     16.07 o 
  -3 -12  12        8.67       10.91      8.29 o 
  -2 -12  12       60.30       41.96     15.23 o 
  -1 -12  12       24.33       21.20      7.45 o 
   0 -12  12       43.96       24.95     11.02 o 
   1 -12  12       45.56       75.54     11.41 o 
   2 -12  12       72.84       41.81     11.99 o 
   3 -12  12      152.81      168.68     13.39 o 
  -5 -11  12        0.02       -5.90      9.85 o 
  -4 -11  12        1.72      -10.60     10.60 o 
  -3 -11  12        8.39        3.67      8.80 o 
  -2 -11  12       26.96       26.06      9.95 o 
  -1 -11  12       40.56       42.35      9.11 o 
   0 -11  12        3.92       -2.20     10.36 o 
   1 -11  12        4.38        5.66     10.30 o 
   2 -11  12       12.08        5.67      5.66 o 
   3 -11  12       60.80       62.56      7.98 o 
   4 -11  12       55.55       63.18     11.61 o 
  -6 -10  12        2.68       -2.54      6.92 o 
  -5 -10  12        0.79        2.08      7.73 o 
  -4 -10  12        2.53        4.72     20.07 o 
  -3 -10  12      121.50      139.65      9.97 o 
  -2 -10  12       74.96       76.68     14.95 o 
  -1 -10  12       11.86       12.09      6.78 o 
   0 -10  12        0.70       -0.07      6.91 o 
   1 -10  12        0.81        2.10      6.69 o 
   2 -10  12       33.71       34.68     10.75 o 
   3 -10  12       11.56        8.63      6.61 o 
   4 -10  12       26.77       27.16      6.97 o 
  -6  -9  12        2.50       -2.37      6.54 o 
  -5  -9  12       47.30       39.30     15.23 o 
  -4  -9  12      175.05      166.53     13.16 o 
  -3  -9  12      356.87      355.25     14.42 o 
  -2  -9  12      425.80      392.99     12.32 o 
  -1  -9  12       43.00       42.27      9.59 o 
   0  -9  12       46.97       37.33      7.17 o 
   1  -9  12       22.71       29.12      8.22 o 
   2  -9  12        7.08       12.50      9.85 o 
   3  -9  12       25.34       14.33      5.54 o 
   4  -9  12        9.51        9.10      6.17 o 
   5  -9  12        7.61        3.82      7.93 o 
  -7  -8  12       87.38       81.91     12.07 o 
  -6  -8  12       59.51       70.57      7.92 o 
  -5  -8  12       50.73       68.40     13.38 o 
  -4  -8  12      118.97      114.85     16.19 o 
  -3  -8  12      159.41      148.88      9.85 o 
  -2  -8  12      553.67      552.30     13.47 o 
  -1  -8  12      645.22      628.96     21.62 o 
   0  -8  12      987.94     1017.84     20.00 o 
   1  -8  12      621.02      593.88     15.06 o 
   2  -8  12       14.90       20.91      7.23 o 
   3  -8  12        7.64        6.01      5.14 o 
   4  -8  12       11.95        9.84      8.62 o 
   5  -8  12        1.97       -0.98      7.79 o 
  -7  -7  12      101.86      105.70     18.70 o 
  -6  -7  12      282.29      244.32     31.07 o 
  -5  -7  12      188.11      164.67     16.72 o 
  -4  -7  12       81.81       83.01     14.90 o 
  -3  -7  12       60.38       77.55      8.45 o 
  -2  -7  12      194.73      189.09     11.46 o 
  -1  -7  12      118.03      116.77     14.84 o 
   0  -7  12       28.90       21.89     11.76 o 
   1  -7  12       74.68       76.84      7.22 o 
   2  -7  12       15.66       16.10      6.89 o 
   3  -7  12       11.49       12.57      9.60 o 
   4  -7  12       47.75       40.89     10.15 o 
   5  -7  12       66.50       63.19      7.87 o 
  -8  -6  12        4.76        0.96      7.73 o 
  -7  -6  12       56.77       49.11      8.10 o 
  -6  -6  12      146.70      107.60     26.57 o 
  -5  -6  12      103.68       99.20     18.30 o 
  -4  -6  12       19.90       20.18      9.29 o 
  -3  -6  12       54.67       44.08      9.82 o 
  -2  -6  12      121.80      153.28     10.72 o 
  -1  -6  12       70.51       68.96      9.08 o 
   0  -6  12        8.55       17.85     11.24 o 
   1  -6  12      157.14      142.75      8.20 o 
   2  -6  12       39.44       31.48      7.85 o 
   3  -6  12        7.47        9.09      6.78 o 
   4  -6  12       55.27       62.48      6.53 o 
   5  -6  12       48.81       43.02      6.40 o 
  -8  -5  12        1.06       -3.82      7.93 o 
  -7  -5  12        2.28        7.32      6.91 o 
  -6  -5  12       24.03       14.09      7.31 o 
  -5  -5  12        0.12        3.02     11.60 o 
  -4  -5  12        0.86       -2.60      8.22 o 
  -3  -5  12       15.93       20.39     12.48 o 
  -2  -5  12        0.58       -3.11      8.07 o 
  -1  -5  12        0.45        6.17      7.63 o 
   0  -5  12       37.42       26.63     11.80 o 
   1  -5  12       68.45       74.61     19.48 o 
   2  -5  12        2.10        0.61      6.83 o 
   3  -5  12        0.89       -5.51      7.09 o 
   4  -5  12       86.06       92.89      7.65 o 
   5  -5  12       54.82       60.35     20.26 o 
  -8  -4  12        9.38        8.01      7.84 o 
  -7  -4  12       27.52       27.70      6.53 o 
  -6  -4  12       71.50       77.52      8.42 o 
  -5  -4  12        0.21       -1.82     11.04 o 
  -4  -4  12        0.81        3.30      8.22 o 
  -3  -4  12       16.46       14.13     12.20 o 
  -2  -4  12        1.89        2.60      7.32 o 
  -1  -4  12        1.55       -1.35      7.23 o 
   0  -4  12       37.36       34.88     12.51 o 
   1  -4  12        3.47       -1.37      7.19 o 
   2  -4  12        0.04       -4.60      7.23 o 
   3  -4  12        4.72        4.08      6.10 o 
   4  -4  12       28.94       13.81      8.58 o 
   5  -4  12        3.51       12.20      7.94 o 
  -8  -3  12      124.57      127.91     32.00 o 
  -7  -3  12       61.57       71.56     12.42 o 
  -6  -3  12      116.50      121.89     12.50 o 
  -5  -3  12       77.63       85.15     14.99 o 
  -4  -3  12       70.93       81.36     10.42 o 
  -3  -3  12      215.44      214.47     13.18 o 
  -2  -3  12       13.64       13.31      8.33 o 
  -1  -3  12       50.32       44.89      9.52 o 
   0  -3  12      298.82      289.81     17.25 o 
   1  -3  12      145.88      128.24     10.96 o 
   2  -3  12       78.45       90.47     24.79 o 
   3  -3  12      183.63      191.14     12.59 o 
   4  -3  12       41.26       41.21      9.65 o 
  -8  -2  12      101.81      109.38     29.12 o 
  -7  -2  12       13.45       14.14      6.69 o 
  -6  -2  12      166.09      171.48     10.68 o 
  -5  -2  12      812.78      764.22     24.19 o 
  -4  -2  12      281.18      260.42     15.94 o 
  -3  -2  12      130.88      129.44     11.38 o 
  -2  -2  12       65.96       79.09     10.22 o 
  -1  -2  12        5.85        6.47      8.20 o 
   0  -2  12        5.83       13.15     12.51 o 
   1  -2  12       86.35      111.28     11.02 o 
   2  -2  12      148.31      152.60     15.95 o 
   3  -2  12      277.36      271.94     25.18 o 
   4  -2  12       82.68       80.05      9.01 o 
  -8  -1  12       47.35       47.00      9.97 o 
  -7  -1  12        7.06        5.56      6.18 o 
  -6  -1  12        5.92        6.93      6.43 o 
  -5  -1  12      334.78      337.07     14.22 o 
  -4  -1  12      395.45      357.44     27.15 o 
  -3  -1  12      337.19      338.98     11.69 o 
  -2  -1  12      311.44      336.06     14.30 o 
  -1  -1  12       52.77       67.75     21.25 o 
   0  -1  12       82.35       93.62     15.55 o 
   1  -1  12      201.59      193.84     13.10 o 
   2  -1  12      269.83      281.94     14.34 o 
   3  -1  12      206.61      209.23     19.28 o 
   4  -1  12       35.56       26.46      9.92 o 
  -8   0  12       13.95       13.61      5.96 o 
  -7   0  12        0.43        3.08      6.61 o 
  -6   0  12      136.31      129.01      9.29 o 
  -5   0  12       19.60       25.70      6.36 o 
  -4   0  12      200.03      229.13     12.98 o 
  -3   0  12      241.52      229.20     10.85 o 
  -2   0  12      125.05      136.00      9.73 o 
  -1   0  12       60.29       42.57     14.84 o 
   0   0  12       89.72       93.64     11.98 o 
   1   0  12      130.78      124.11     17.53 o 
   2   0  12      135.61      162.80     13.68 o 
   3   0  12       74.51      122.34     36.99 o 
  -8   1  12        0.51       -0.50      5.22 o 
  -7   1  12        7.83        6.89      6.89 o 
  -6   1  12        1.70       -0.01      7.39 o 
  -5   1  12        0.08       -2.83      6.79 o 
  -4   1  12       21.59       16.75      9.52 o 
  -3   1  12        0.31        5.08      8.64 o 
  -2   1  12        6.58       -4.43      9.04 o 
  -1   1  12        0.07        0.29      9.05 o 
   0   1  12       12.46        7.35     14.28 o 
   1   1  12       43.23       57.45      9.80 o 
   2   1  12       24.35       25.61     10.98 o 
  -8   2  12        6.02        5.63      7.67 o 
  -7   2  12       66.87       46.83      9.24 o 
  -6   2  12       64.33       55.78     12.36 o 
  -5   2  12       96.89       99.23      8.98 o 
  -4   2  12       63.29       53.53      9.99 o 
  -3   2  12       13.58       13.31      9.44 o 
  -2   2  12        4.15       -1.46      7.34 o 
  -1   2  12       21.99       17.72     15.63 o 
   0   2  12       43.69       54.15     10.19 o 
   1   2  12       10.23       15.29     10.98 o 
   2   2  12        2.35        6.90      9.07 o 
  -7   3  12      102.61       89.86     11.29 o 
  -6   3  12      170.45      181.03      8.99 o 
  -5   3  12      145.17      154.82     12.29 o 
  -4   3  12       34.50       29.85      9.42 o 
  -3   3  12       13.35       13.16      6.65 o 
  -2   3  12       27.48       23.61     10.87 o 
  -1   3  12       65.09       58.91     13.39 o 
   0   3  12      159.85      204.11     15.76 o 
   1   3  12       31.21       33.84     16.53 o 
  -6   4  12       90.91       93.05      9.88 o 
  -5   4  12       34.07       31.82      9.45 o 
  -4   4  12       56.02       48.10     10.32 o 
  -3   4  12       35.33       38.48      8.75 o 
  -2   4  12       16.84       26.32      8.54 o 
  -1   4  12        4.01        2.11     15.11 o 
  -3 -12  13      133.22      138.13     14.70 o 
  -2 -12  13       38.98       44.01     10.87 o 
  -1 -12  13       19.42        4.33     11.02 o 
   0 -12  13       35.65       20.36      7.73 o 
   1 -12  13       29.63       16.37      7.17 o 
  -4 -11  13       58.43       59.45     10.64 o 
  -3 -11  13      312.38      358.69     22.57 o 
  -2 -11  13       88.09       97.46     15.34 o 
  -1 -11  13       10.72        5.28     12.32 o 
   0 -11  13       32.03       23.55      9.11 o 
   1 -11  13       93.13       91.63     33.25 o 
   2 -11  13      183.21      185.88     12.98 o 
   3 -11  13      204.65      230.96     20.07 o 
  -5 -10  13        7.00       17.21     11.80 o 
  -4 -10  13        4.01       10.62     10.21 o 
  -3 -10  13      175.78      210.87     17.71 o 
  -2 -10  13      207.34      190.07     12.87 o 
  -1 -10  13        1.84        1.11      8.22 o 
   0 -10  13       23.83       10.80      7.08 o 
   1 -10  13       42.05       21.63     11.99 o 
   2 -10  13       11.22        4.49     10.36 o 
   3 -10  13       82.38       93.73      7.62 o 
  -6  -9  13        0.12       -1.68      7.62 o 
  -5  -9  13        0.20        1.89      9.08 o 
  -4  -9  13       19.13       10.84      8.18 o 
  -3  -9  13        0.28        0.26     11.37 o 
  -2  -9  13      208.53      193.63     10.75 o 
  -1  -9  13       45.39       44.96      8.12 o 
   0  -9  13       19.01       28.73      9.53 o 
   1  -9  13        5.99        8.16      7.98 o 
   2  -9  13       14.04        9.53      7.32 o 
   3  -9  13       23.66       14.65      6.26 o 
   4  -9  13        2.15       29.12     14.95 o 
  -6  -8  13       37.96       20.41     10.31 o 
  -5  -8  13       14.16       18.37      8.57 o 
  -4  -8  13       20.05       15.68      9.78 o 
  -3  -8  13       42.22       50.28     10.96 o 
  -2  -8  13        0.21        4.07      8.87 o 
  -1  -8  13       15.00       22.43      8.80 o 
   0  -8  13      138.69      153.13     15.67 o 
   1  -8  13        0.47        2.60      5.98 o 
   2  -8  13        0.05       -0.05      5.14 o 
   3  -8  13        5.24        1.18      9.18 o 
   4  -8  13        0.04       15.32     10.43 o 
  -7  -7  13       66.05       53.82      8.90 o 
  -6  -7  13      232.66      222.11     14.51 o 
  -5  -7  13      342.04      302.88     12.88 o 
  -4  -7  13       58.83       76.39     13.97 o 
  -3  -7  13        1.14        2.83      9.17 o 
  -2  -7  13        6.32       14.83     13.04 o 
  -1  -7  13        0.69        8.13      8.09 o 
   0  -7  13        1.53        3.39     11.40 o 
   1  -7  13       13.12       19.06      8.33 o 
   2  -7  13       20.35       23.00      8.15 o 
   3  -7  13        4.70        5.31     10.02 o 
   4  -7  13        1.92       11.61     17.90 o 
  -7  -6  13       40.32       52.51      7.70 o 
  -6  -6  13       74.63       79.33      9.69 o 
  -5  -6  13      109.75      103.29     11.93 o 
  -4  -6  13       22.01       18.86      8.05 o 
  -3  -6  13       12.46       17.94      9.65 o 
  -2  -6  13       88.83       95.70     15.51 o 
  -1  -6  13      202.03      193.96     19.48 o 
   0  -6  13      309.19      298.43     17.78 o 
   1  -6  13      268.76      278.71     12.75 o 
   2  -6  13      134.14      119.23     25.38 o 
   3  -6  13       84.23       93.31     10.03 o 
   4  -6  13        7.81        4.03      7.39 o 
  -8  -5  13       18.70       23.21     11.41 o 
  -7  -5  13       45.66       47.31      7.60 o 
  -6  -5  13       52.44       36.62     16.59 o 
  -5  -5  13       51.09       47.78     10.52 o 
  -4  -5  13       59.77       63.18      8.85 o 
  -3  -5  13       27.57       21.07     13.60 o 
  -2  -5  13       87.09      118.55     22.23 o 
  -1  -5  13      498.03      452.66     16.13 o 
   0  -5  13      249.26      218.84     12.63 o 
   1  -5  13      151.52      158.10     11.24 o 
   2  -5  13      219.37      226.46     16.41 o 
   3  -5  13      293.96      344.89     11.40 o 
   4  -5  13      184.68      191.49     11.91 o 
  -8  -4  13        6.01        4.35      8.96 o 
  -7  -4  13        0.18       -1.19      8.46 o 
  -6  -4  13        6.28        3.37      6.17 o 
  -5  -4  13       67.16       80.15     11.11 o 
  -4  -4  13       45.98       48.40     10.67 o 
  -3  -4  13        1.95       -9.48     12.92 o 
  -2  -4  13       47.50       55.49     14.87 o 
  -1  -4  13      311.08      286.35     11.68 o 
   0  -4  13      217.03      205.54     15.74 o 
   1  -4  13       91.17       92.25     14.75 o 
   2  -4  13      106.94      108.88     15.27 o 
   3  -4  13      153.89      166.66     11.91 o 
  -8  -3  13        3.06        9.47      9.30 o 
  -7  -3  13        3.56        0.49      7.80 o 
  -6  -3  13        2.11        1.70      6.80 o 
  -5  -3  13        0.11        2.50     12.20 o 
  -4  -3  13       17.67       18.70     10.01 o 
  -3  -3  13       12.71        2.60     12.79 o 
  -2  -3  13       30.05       22.31      8.05 o 
  -1  -3  13        5.11        5.51      7.23 o 
   0  -3  13       87.21       81.07     10.93 o 
   1  -3  13        5.74       11.91      7.37 o 
   2  -3  13       31.88       28.06     14.16 o 
   3  -3  13       19.52       18.10     13.44 o 
  -8  -2  13        0.42        4.41      7.84 o 
  -7  -2  13        3.87       -0.48      8.43 o 
  -6  -2  13       24.15       21.46      7.98 o 
  -5  -2  13      155.04      152.93     17.22 o 
  -4  -2  13       93.64      110.74     16.92 o 
  -3  -2  13       40.21       33.87     14.74 o 
  -2  -2  13       28.50       26.17      8.35 o 
  -1  -2  13        4.16        6.10      7.51 o 
   0  -2  13        1.28       -5.83      9.00 o 
   1  -2  13       13.77       19.69      8.05 o 
   2  -2  13        6.85       -1.35      7.22 o 
   3  -2  13        6.39       13.90      9.50 o 
  -8  -1  13        0.36       -0.13      7.79 o 
  -7  -1  13       14.94        7.20      8.18 o 
  -6  -1  13      102.86      102.26      8.92 o 
  -5  -1  13        9.67        9.51      9.30 o 
  -4  -1  13      233.57      222.66     33.44 o 
  -3  -1  13      282.10      278.47     15.34 o 
  -2  -1  13      161.81      142.60     10.71 o 
  -1  -1  13      191.20      175.70     13.01 o 
   0  -1  13       80.58       92.48     11.41 o 
   1  -1  13      105.17       98.62     21.05 o 
   2  -1  13       62.48       51.33      9.52 o 
  -7   0  13       36.23       38.78      8.49 o 
  -6   0  13       52.27       52.69      7.97 o 
  -5   0  13      148.98      173.08     12.23 o 
  -4   0  13      339.71      340.62     13.08 o 
  -3   0  13      278.91      254.95     14.77 o 
  -2   0  13      200.91      188.55     13.71 o 
  -1   0  13       95.03       97.32     10.41 o 
   0   0  13       51.83       56.63     11.81 o 
   1   0  13       74.55       87.25     10.36 o 
   2   0  13       39.10       36.93     16.97 o 
  -7   1  13       46.07       40.39     10.73 o 
  -6   1  13      145.52      137.63     10.31 o 
  -5   1  13      124.28      147.32     12.27 o 
  -4   1  13      206.45      226.12     14.22 o 
  -3   1  13      245.09      248.20     20.44 o 
  -2   1  13      177.58      180.66     11.80 o 
  -1   1  13      144.09      155.99     11.92 o 
   0   1  13       74.60       75.24     15.34 o 
   1   1  13       20.03       21.23     17.08 o 
  -6   2  13       20.46       35.78     12.24 o 
  -5   2  13        8.62       13.09      8.01 o 
  -4   2  13      113.34      112.68      9.00 o 
  -3   2  13       99.14       90.03     13.35 o 
  -2   2  13       35.54       40.47     12.13 o 
  -1   2  13       51.22       42.92     10.64 o 
   0   2  13       27.81       23.01     18.03 o 
  -5   3  13        0.00        2.95      8.90 o 
  -4   3  13        0.76       -2.90      8.76 o 
  -3   3  13        1.45        6.14      8.98 o 
  -2   3  13       20.99       18.15      9.85 o 
  -3 -11  14      119.08      105.92     13.65 o 
  -2 -11  14       24.39       32.45     11.85 o 
  -1 -11  14        2.69       -2.62      8.83 o 
   0 -11  14        0.56        4.09     12.27 o 
   1 -11  14       43.41       26.10     13.56 o 
  -4 -10  14      330.19      362.06     28.13 o 
  -3 -10  14      333.67      329.22     22.82 o 
  -2 -10  14      308.36      324.27     28.13 o 
  -1 -10  14      198.45      183.84     11.04 o 
   0 -10  14        6.26        3.98      8.87 o 
   1 -10  14       31.22       22.33      7.62 o 
   2 -10  14       42.20       25.05      8.76 o 
  -5  -9  14       52.61       41.83     17.87 o 
  -4  -9  14      100.25       93.07     13.82 o 
  -3  -9  14       55.41       86.89     20.26 o 
  -2  -9  14       15.97       18.73     10.90 o 
  -1  -9  14       41.12       40.73      8.57 o 
   0  -9  14       11.89        6.45      8.94 o 
   1  -9  14       52.71       71.63     24.59 o 
   2  -9  14       79.01       77.12      8.33 o 
  -6  -8  14        5.99        4.33     11.80 o 
  -5  -8  14       17.72       13.47     11.26 o 
  -4  -8  14       32.04       27.60     11.23 o 
  -3  -8  14        9.81       -0.86      7.45 o 
  -2  -8  14        7.30        5.90      9.82 o 
  -1  -8  14       24.59       14.23      9.39 o 
   0  -8  14       35.49       34.25     17.12 o 
   1  -8  14       33.57       34.98      9.39 o 
   2  -8  14       68.77       85.75     38.95 o 
  -6  -7  14       11.06       13.06     15.63 o 
  -5  -7  14        0.77        1.81      9.82 o 
  -4  -7  14        1.36        1.87      7.73 o 
  -3  -7  14        0.05        8.20      7.90 o 
  -2  -7  14        5.96       12.11     13.72 o 
  -1  -7  14       24.26       27.67      9.78 o 
   0  -7  14        1.35        7.52     12.64 o 
   1  -7  14        3.23        7.70      8.64 o 
   2  -7  14       27.26       21.05     12.80 o 
   3  -7  14        4.05        2.36     15.34 o 
  -6  -6  14        5.48       11.57     11.13 o 
  -5  -6  14        2.50        2.50      9.18 o 
  -4  -6  14        1.70       -1.90      7.62 o 
  -3  -6  14        4.36       10.29      9.74 o 
  -2  -6  14       57.46       52.72     15.95 o 
  -1  -6  14       57.50       46.28      8.89 o 
   0  -6  14       29.34       30.95     10.07 o 
   1  -6  14       36.16       36.83      8.20 o 
   2  -6  14        1.86        3.32     11.82 o 
   3  -6  14        0.20        3.93     16.53 o 
  -7  -5  14       98.70       94.90     11.45 o 
  -6  -5  14       62.02       52.20     22.19 o 
  -5  -5  14       64.10       59.70     11.85 o 
  -4  -5  14        1.59        0.30      6.89 o 
  -3  -5  14       24.98       21.29     10.36 o 
  -2  -5  14      348.00      348.02     15.78 o 
  -1  -5  14      311.92      270.23     12.23 o 
   0  -5  14      135.25      131.81     12.15 o 
   1  -5  14      168.72      179.87     10.57 o 
   2  -5  14       40.51       41.41     10.01 o 
  -7  -4  14      294.47      275.67     17.65 o 
  -6  -4  14      116.39      104.89     29.62 o 
  -5  -4  14       13.67       26.76     12.98 o 
  -4  -4  14        4.40        2.75     11.41 o 
  -3  -4  14       17.08       42.10     23.21 o 
  -2  -4  14       83.96       94.04     14.56 o 
  -1  -4  14      152.76      153.06     15.34 o 
   0  -4  14      162.11      146.76     14.95 o 
   1  -4  14      146.77      131.02     14.16 o 
   2  -4  14       70.26       61.38     12.20 o 
  -7  -3  14      170.70      153.53     11.00 o 
  -6  -3  14      123.62      141.09     11.00 o 
  -5  -3  14       49.86       48.13      9.45 o 
  -4  -3  14       99.89       92.94     17.63 o 
  -3  -3  14       55.08       56.81     11.79 o 
  -2  -3  14       79.38       79.88      9.87 o 
  -1  -3  14      108.45      106.27     10.29 o 
   0  -3  14      113.79      138.82     24.59 o 
   1  -3  14      103.37      111.54     13.18 o 
   2  -3  14       52.60       46.92      9.29 o 
  -7  -2  14       15.00        5.01      9.43 o 
  -6  -2  14       32.02       24.63     10.67 o 
  -5  -2  14       51.08       42.26     11.74 o 
  -4  -2  14       33.82       38.88     16.13 o 
  -3  -2  14       32.89       31.08      9.18 o 
  -2  -2  14       87.61       83.12     11.41 o 
  -1  -2  14       42.38       31.32     16.13 o 
   0  -2  14       34.60       33.05     11.74 o 
   1  -2  14       31.32       13.26     15.15 o 
  -6  -1  14       17.00       17.38      9.80 o 
  -5  -1  14        0.26        2.00      6.62 o 
  -4  -1  14        2.08        3.21      9.87 o 
  -3  -1  14        5.26       16.13      8.90 o 
  -2  -1  14        0.01        0.77      9.35 o 
  -1  -1  14        7.02       -6.82     10.72 o 
   0  -1  14        7.36       11.28     15.39 o 
   1  -1  14       35.24       32.77     12.27 o 
  -6   0  14       96.67      103.78     15.88 o 
  -5   0  14      112.87      112.60      9.21 o 
  -4   0  14       64.85       51.10     12.25 o 
  -3   0  14       54.48       51.65     12.39 o 
  -2   0  14       42.35       51.20     10.28 o 
  -1   0  14        6.76       -2.41     10.96 o 
   0   0  14        0.08       -2.40      8.61 o 
  -5   1  14       41.11       32.19      9.30 o 
  -4   1  14       49.24       24.99     10.90 o 
  -3   1  14       57.84       42.80     10.43 o 
  -2   1  14      134.40      147.66     15.37 o 
  -3  -9  15        0.93        2.96     14.90 o 
  -2  -9  15       16.25       16.56      8.85 o 
  -1  -9  15        4.59       -4.33     10.25 o 
   0  -9  15       20.97       22.75     10.40 o 
  -4  -8  15       52.31       56.24     18.65 o 
  -3  -8  15       52.40       42.81      9.97 o 
  -2  -8  15       30.73       32.12     11.50 o 
  -1  -8  15      112.82      113.59     18.31 o 
   0  -8  15      200.60      193.15     14.32 o 
   1  -8  15      133.59      166.15     42.89 o 
  -5  -7  15       25.93       30.20     17.59 o 
  -4  -7  15       22.95       28.52     13.18 o 
  -3  -7  15       77.23       67.11     12.52 o 
  -2  -7  15       68.94       80.58     12.24 o 
  -1  -7  15       84.11       83.45     10.13 o 
   0  -7  15      207.06      199.49     11.95 o 
   1  -7  15      263.17      277.59     12.38 o 
  -5  -6  15        3.18        8.80     15.79 o 
  -4  -6  15        3.74       -4.40     10.90 o 
  -3  -6  15       83.75       76.96     13.05 o 
  -2  -6  15       66.17       52.53     12.39 o 
  -1  -6  15       29.74       28.24      9.32 o 
   0  -6  15      114.18       81.73     12.75 o 
   1  -6  15      118.54      120.49     10.43 o 
  -5  -5  15        1.52        3.01     10.60 o 
  -4  -5  15        3.90        0.46      9.74 o 
  -3  -5  15        0.08        7.27      8.61 o 
  -2  -5  15        4.06        5.75     10.72 o 
  -1  -5  15        0.50        5.12     11.21 o 
   0  -5  15        7.12        1.57     13.35 o 
   1  -5  15        3.49        4.15      9.57 o 
  -5  -4  15        1.89        5.47      8.73 o 
  -4  -4  15        5.31        1.05      9.35 o 
  -3  -4  15       14.64       13.47     11.38 o 
  -2  -4  15        2.41        2.56     10.12 o 
  -1  -4  15       19.75       22.94     11.33 o 
   0  -4  15        4.26        2.56     13.91 o 
  -5  -3  15       75.25       80.14     10.97 o 
  -4  -3  15      103.54      114.91     19.86 o 
  -3  -3  15      182.52      170.39     15.18 o 
  -2  -3  15      170.02      153.42     14.58 o 
  -1  -3  15      130.39      134.75     24.39 o 
   0  -3  15       53.56       48.36     10.00 o 
  -5  -2  15       97.46       68.92     13.70 o 
  -4  -2  15      130.41      143.71     19.67 o 
  -3  -2  15      164.22      145.38     12.24 o 
  -2  -2  15       97.53       76.48     13.81 o 
  -1  -2  15       58.25       53.08     10.56 o 
  -4  -1  15       94.32      104.26     11.54 o 
  -3  -1  15      118.27      128.64     12.23 o 
  -2  -1  15       63.33       64.53     28.33 o 
                                                 
